# Supplementary material for: Dichlorido{N-[2-(diphenyl­phosphan­yl)benzyl­idene]-2-(thio­phen-2-yl)ethan­amine-κ2 P,N}platinum(II) dichloro­methane hemisolvate
Source: Acta Crystallogr Sect E Struct Rep Online. 2012 Jan 7;68(Pt 2):m116–7. doi: 10.1107/S1600536811056108 (PMC3274858; doi:10.1107/S1600536811056108)
Supplement: Supplementary file 1 [file e-68-0m116-sup1.cif]

##############################################################################
#                                                                            #
# This CIF contains the data in a paper accepted for publication in          #
# Acta Crystallographica Section E. It conforms to the requirements of       #
# Notes for Authors for Acta Crystallographica Section E, and has been       #
# peer reviewed under the auspices of the IUCr Commission on Journals.       #
#                                                                            #
# Full details of the Crystallographic Information File format               #
# are given in the paper "The Crystallographic Information File (CIF):       #
# a New Standard Archive File for Crystallography" by S. R. Hall, F. H.      #
# Allen and I. D. Brown [Acta Cryst. (1991), A47, 655-685].                  #
#                                                                            #
# The current version of the core CIF dictionary is obtainable from          #
# ftp://ftp.iucr.org/pub/cif_core.dic.                                       #
#                                                                            #
# Software is freely available for graphical display of the structure(s)     #
# in this CIF. For information consult the CIF software page                 #
# http://www.iucr.org/resources/cif/software.                                #
#                                                                            #
# This file may be used for bona fide research purposes within the           #
# scientific community so long as proper attribution is given to the journal # 
# article from which it was obtained.                                        #
#                                                                            #
##############################################################################
data_global
_audit_creation_method     'WinGX routine CIF_UPDATE'
_audit_conform_dict_name     cif_core.dic
_audit_conform_dict_version     2.4
_journal_data_validation_number     ?
_journal_date_recd_electronic     2011-10-14
_journal_date_accepted     2011-12-29
_journal_name_full     'Acta Crystallographica, Section E'
_journal_year     2012
_journal_volume     68
_journal_issue      2
_journal_page_first     m116
_journal_page_last     m117
_journal_paper_category     QM
_journal_paper_doi     10.1107/S1600536811056108
_journal_coeditor_code     NR2014
loop_
    _publ_contact_author_name
    _publ_contact_author_address
    _publ_contact_author_email
    _publ_contact_author_fax
    _publ_contact_author_phone
    'Chiririwa, Haleden'
;
Research Center for Synthesis and Catalysis
Department of Chemistry
University of Johannesburg (APK Campus)
PO Box 524
Auckland Park
Johannesburg 2006
South Africa
;
;
harrychiririwa@yahoo.com
;
;
'+27-11-559 2819'
;
;
'+27-11 559 4007'
;
    'Muller, Alfred'
;
Research Center for Synthesis and Catalysis
Department of Chemistry
University of Johannesburg (APK Campus)
PO Box 524
Auckland Park
Johannesburg 2006
South Africa
;
;
mullera@uj.ac.za
;
;
'+27-11-559 2819'
;
;
'+27-11 559 2359'
;
_publ_section_title
;\
Dichlorido{<i>N</i>-[2-(diphenylphosphanyl)benzylidene]-2-(thiophen-2-yl)\
ethanamine-\k^2^<i>P</i>,<i>N</i>}platinum(II) dichloromethane hemisolvate
;
loop_
    _publ_author_name
    _publ_author_footnote
    _publ_author_address
    'Chiririwa, Haleden'
;
;
;
Research Center for Synthesis and Catalysis
Department of Chemistry
University of Johannesburg (APK Campus)
PO Box 524
Auckland Park
Johannesburg 2006
South Africa
;
    'Muller, Alfred'
;
;
;
Research Center for Synthesis and Catalysis
Department of Chemistry
University of Johannesburg (APK Campus)
PO Box 524
Auckland Park
Johannesburg 2006
South Africa
;
data_I
_audit_creation_method     'WinGX routine CIF_UPDATE'
_chemical_name_systematic
;
Dichlorido{<i>N</i>-[2-(diphenylphosphanyl)benzylidene]-2-(thiophen-2-
yl)ethanamine-\k^2^<i>P</i>,<i>N</i>}platinum(II) dichloromethane hemisolvate
;
_chemical_formula_moiety     'C25 H22 Cl2 N P Pt S, 0.5(C H2 Cl2)'
_chemical_formula_sum     'C25.50 H23 Cl3 N P Pt S'
_chemical_formula_iupac     '[Pt Cl2 (C25 H22 N P S)], 0.5C H2 Cl2'
_chemical_formula_weight     707.92
_symmetry_cell_setting     monoclinic
_symmetry_space_group_name_H-M     'P 21/c'
_symmetry_space_group_name_Hall     '-P 2ybc'
loop_
    _symmetry_equiv_pos_as_xyz
    'x, y, z'
    '-x, y+1/2, -z+1/2'
    '-x, -y, -z'
    'x, -y-1/2, z-1/2'
_cell_length_a     9.9635(7)
_cell_length_b     19.0185(14)
_cell_length_c     16.0155(9)
_cell_angle_alpha     90
_cell_angle_beta     122.751(3)
_cell_angle_gamma     90
_cell_volume     2552.3(3)
_cell_formula_units_Z     4
_cell_measurement_reflns_used     5962
_cell_measurement_theta_min     2.62
_cell_measurement_theta_max     28.15
_cell_measurement_temperature     173(2)
_exptl_crystal_description     block
_exptl_crystal_colour     yellow
_exptl_crystal_size_max     0.08
_exptl_crystal_size_mid     0.05
_exptl_crystal_size_min     0.03
_exptl_crystal_density_diffrn     1.842
_exptl_crystal_density_method     'not measured'
_exptl_crystal_F_000     1372
_exptl_absorpt_coefficient_mu     5.971
_exptl_absorpt_correction_type     multi-scan
_exptl_absorpt_process_details
;
(SADABS; Bruker, 2007)
;
_exptl_absorpt_correction_T_min     0.6466
_exptl_absorpt_correction_T_max     0.8412
_exptl_special_details
;
The intensity data was collected on a Bruker Apex-II 4 K CCD diffractometer
using an exposure time of 80 s/frame. A total of 1315 frames were collected
with a frame width of 0.5\% covering up to \q = 28.72\% with 99.8%
completeness accomplished.
;
_diffrn_ambient_temperature     173(2)
_diffrn_radiation_type     MoK\a
_diffrn_radiation_wavelength     0.71073
_diffrn_radiation_monochromator     graphite
_diffrn_measurement_device_type     'Bruker APEXII 4K-CCD'
_diffrn_measurement_method     '\f and \w'
_diffrn_detector_area_resol_mean     8.4
_diffrn_reflns_number     30158
_diffrn_reflns_av_R_equivalents     0.0524
_diffrn_reflns_theta_min     2.14
_diffrn_reflns_theta_max     28.72
_diffrn_reflns_theta_full     28.72
_diffrn_measured_fraction_theta_max     0.998
_diffrn_measured_fraction_theta_full     0.998
_diffrn_reflns_limit_h_min     -13
_diffrn_reflns_limit_h_max     13
_diffrn_reflns_limit_k_min     -25
_diffrn_reflns_limit_k_max     25
_diffrn_reflns_limit_l_min     -21
_diffrn_reflns_limit_l_max     21
_diffrn_standards_number     0
_diffrn_standards_interval_count     0
_diffrn_standards_interval_time     0
_diffrn_standards_decay_%     0
_refine_special_details
;
Refinement of <i>F</i>^2^ against ALL reflections. The weighted <i>R</i>-factor
<i>wR</i> and goodness of fit <i>S</i> are based on <i>F</i>^2^, conventional
<i>R</i>-factors <i>R</i> are based on <i>F</i>, with <i>F</i> set to zero for
negative <i>F</i>^2^. The threshold expression of <i>F</i>^2^ >
\s(<i>F</i>^2^) is used only for calculating <i>R</i>-factors(gt) <i>etc</i>.
and is not relevant to the choice of reflections for refinement.
<i>R</i>-factors based on <i>F</i>^2^ are statistically about twice as large
as those based on <i>F</i>, and <i>R</i>- factors based on ALL data will be
even larger.
;
_reflns_number_total     6593
_reflns_number_gt     5165
_reflns_threshold_expression     I>2sigma(I)
_refine_ls_structure_factor_coef     Fsqd
_refine_ls_matrix_type     full
_refine_ls_R_factor_all     0.0451
_refine_ls_R_factor_gt     0.0282
_refine_ls_wR_factor_ref     0.0578
_refine_ls_goodness_of_fit_ref     1.014
_refine_ls_restrained_S_all     1.02
_refine_ls_number_reflns     6593
_refine_ls_number_parameters     333
_refine_ls_number_restraints     146
_refine_ls_hydrogen_treatment     constr
_refine_ls_weighting_scheme     calc
_refine_ls_weighting_details
         'calc w=1/[\s^2^(Fo^2^)+(0.0216P)^2^+0.6014P] where P=(Fo^2^+2Fc^2^)/3'
_atom_sites_solution_hydrogens     geom
_atom_sites_solution_primary     direct
_atom_sites_solution_secondary     difmap
_refine_ls_shift/su_max     0.002
_refine_ls_shift/su_mean     0
_refine_diff_density_max     0.841
_refine_diff_density_min     -0.615
_refine_ls_extinction_method     none
loop_
    _atom_type_symbol
    _atom_type_description
    _atom_type_scat_dispersion_real
    _atom_type_scat_dispersion_imag
    _atom_type_scat_source
    C C 0.0033 0.0016 'International Tables Vol C Tables 4.2.6.8 and 6.1.1.4'
    H H 0 0 'International Tables Vol C Tables 4.2.6.8 and 6.1.1.4'
    Cl Cl 0.1484 0.1585 'International Tables Vol C Tables 4.2.6.8 and 6.1.1.4'
    N N 0.0061 0.0033 'International Tables Vol C Tables 4.2.6.8 and 6.1.1.4'
    P P 0.1023 0.0942 'International Tables Vol C Tables 4.2.6.8 and 6.1.1.4'
    Pt Pt -1.7033 8.3905 'International Tables Vol C Tables 4.2.6.8 and 6.1.1.4'
    S S 0.1246 0.1234 'International Tables Vol C Tables 4.2.6.8 and 6.1.1.4'
_computing_data_collection     'APEX2 (Bruker, 2007)'
_computing_cell_refinement     'SAINT (Bruker, 2007)'
_computing_data_reduction     'SAINT and XPREP (Bruker, 2007)'
_computing_structure_solution     'SIR97 (Altomare <i>et al.</i>, 1999)'
_computing_structure_refinement     'SHELXL97 (Sheldrick, 2008)'
_computing_molecular_graphics     'DIAMOND (Brandenburg & Putz, 2005)'
_computing_publication_material     'WinGX (Farrugia, 1999)'
loop_
    _atom_site_type_symbol
    _atom_site_label
    _atom_site_fract_x
    _atom_site_fract_y
    _atom_site_fract_z
    _atom_site_U_iso_or_equiv
    _atom_site_adp_type
    _atom_site_calc_flag
    _atom_site_refinement_flags
    _atom_site_occupancy
    _atom_site_disorder_assembly
    _atom_site_disorder_group
    Pt Pt1 0.557569(15) 0.701063(7) 0.420321(11) 0.02063(4) Uani d . 1 . .
    Cl Cl1 0.38212(12) 0.79833(5) 0.36520(9) 0.0382(2) Uani d . 1 . .
    Cl Cl2 0.57723(11) 0.70634(5) 0.56946(7) 0.0318(2) Uani d . 1 . .
    P P1 0.73311(10) 0.61536(5) 0.46437(7) 0.01889(18) Uani d . 1 A .
    N N1 0.5342(4) 0.69787(16) 0.2864(2) 0.0278(7) Uani d . 1 A .
    C C1 0.1129(5) 0.6300(2) 0.1049(3) 0.0385(10) Uani d DU 1 . .
    C C2A 0.0513(10) 0.5796(8) 0.0305(9) 0.056(4) Uani d PDU 0.55(2) A 1
    H H2A 0.1137 0.5437 0.0264 0.067 Uiso calc PR 0.55(2) A 1
    C C3A -0.1149(10) 0.5875(9) -0.0387(9) 0.056(4) Uani d PDU 0.55(2) A 1
    H H3A -0.1758 0.5578 -0.0947 0.067 Uiso calc PR 0.55(2) A 1
    S S1A -0.0359(10) 0.6794(6) 0.0932(7) 0.060(2) Uani d PDU 0.55(2) A 1
    C C2B 0.0654(13) 0.6113(12) 0.0100(8) 0.069(5) Uani d PDU 0.45(2) A 2
    H H2B 0.136 0.5934 -0.0076 0.083 Uiso calc PR 0.45(2) A 2
    C C3B -0.0994(13) 0.6213(13) -0.0587(8) 0.060(5) Uani d PDU 0.45(2) A 2
    H H3B -0.1501 0.6136 -0.1281 0.072 Uiso calc PR 0.45(2) A 2
    S S1B -0.0452(11) 0.6648(7) 0.1052(7) 0.0434(19) Uani d PDU 0.45(2) A 2
    C C4 -0.1785(5) 0.6432(3) -0.0158(3) 0.0511(12) Uani d DU 1 . .
    H H4A -0.286 0.6588 -0.0553 0.061 Uiso calc PR 0.45(2) A 1
    H H4B -0.2912 0.6461 -0.0484 0.061 Uiso d PR 0.55(2) A 2
    C C5 0.2814(5) 0.6328(2) 0.1939(3) 0.0382(10) Uani d U 1 A .
    H H5A 0.3404 0.5912 0.1932 0.046 Uiso calc R 1 . .
    H H5B 0.2795 0.6306 0.255 0.046 Uiso calc R 1 . .
    C C6 0.3689(5) 0.6990(2) 0.1964(3) 0.0369(10) Uani d . 1 . .
    H H6A 0.3728 0.7015 0.136 0.044 Uiso calc R 1 A .
    H H6B 0.3115 0.741 0.1979 0.044 Uiso calc R 1 . .
    C C7 0.6488(5) 0.6932(2) 0.2717(3) 0.0318(9) Uani d . 1 . .
    H H7 0.6203 0.6955 0.2047 0.038 Uiso calc R 1 A .
    C C8 0.8184(5) 0.68468(19) 0.3477(3) 0.0272(8) Uani d . 1 A .
    C C9 0.8769(4) 0.64993(18) 0.4383(3) 0.0229(8) Uani d . 1 . .
    C C10 1.0409(4) 0.64245(19) 0.5044(3) 0.0267(8) Uani d . 1 A .
    H H10 1.0809 0.6181 0.5652 0.032 Uiso calc R 1 . .
    C C11 1.1464(5) 0.6705(2) 0.4817(3) 0.0345(10) Uani d . 1 . .
    H H11 1.2581 0.6662 0.528 0.041 Uiso calc R 1 A .
    C C12 1.0910(5) 0.7042(2) 0.3935(4) 0.0422(11) Uani d . 1 A .
    H H12 1.1639 0.723 0.3784 0.051 Uiso calc R 1 . .
    C C13 0.9267(5) 0.7108(2) 0.3254(3) 0.0365(10) Uani d . 1 . .
    H H13 0.8882 0.7332 0.2635 0.044 Uiso calc R 1 A .
    C C14 0.8472(4) 0.58128(18) 0.5904(3) 0.0209(7) Uani d . 1 . .
    C C15 0.9314(4) 0.6271(2) 0.6700(3) 0.0273(8) Uani d . 1 A .
    H H15 0.9295 0.6762 0.6586 0.033 Uiso calc R 1 . .
    C C16 1.0187(5) 0.6010(2) 0.7665(3) 0.0341(9) Uani d . 1 . .
    H H16 1.0763 0.6323 0.8208 0.041 Uiso calc R 1 A .
    C C17 1.0217(5) 0.5291(2) 0.7835(3) 0.0331(9) Uani d . 1 A .
    H H17 1.0799 0.5114 0.8495 0.04 Uiso calc R 1 . .
    C C18 0.9395(5) 0.4836(2) 0.7041(3) 0.0302(9) Uani d . 1 . .
    H H18 0.943 0.4344 0.7156 0.036 Uiso calc R 1 A .
    C C19 0.8526(4) 0.50892(19) 0.6080(3) 0.0246(8) Uani d . 1 A .
    H H19 0.7964 0.4773 0.5538 0.029 Uiso calc R 1 . .
    C C20 0.6463(4) 0.53857(17) 0.3865(3) 0.0201(7) Uani d . 1 . .
    C C21 0.7114(4) 0.50677(19) 0.3381(3) 0.0255(8) Uani d . 1 A .
    H H21 0.8031 0.5265 0.3432 0.031 Uiso calc R 1 . .
    C C22 0.6429(5) 0.4463(2) 0.2825(3) 0.0306(9) Uani d . 1 . .
    H H22 0.6885 0.4246 0.25 0.037 Uiso calc R 1 A .
    C C23 0.5093(5) 0.4177(2) 0.2741(3) 0.0318(9) Uani d . 1 A .
    H H23 0.463 0.3762 0.2361 0.038 Uiso calc R 1 . .
    C C24 0.4419(4) 0.44923(19) 0.3211(3) 0.0288(9) Uani d . 1 . .
    H H24 0.3494 0.4295 0.315 0.035 Uiso calc R 1 A .
    C C25 0.5098(4) 0.50953(18) 0.3769(3) 0.0234(8) Uani d . 1 A .
    H H25 0.4633 0.5313 0.4088 0.028 Uiso calc R 1 . .
    C C26A 0.485(3) 0.5266(10) -0.0366(13) 0.070(6) Uiso d PD 0.302(10) B -1
    H H26A 0.5187 0.5656 -0.0625 0.084 Uiso calc PR 0.302(10) B -1
    H H26B 0.3693 0.5203 -0.0843 0.084 Uiso calc PR 0.302(10) B -1
    Cl Cl3A 0.5086(19) 0.5549(5) 0.0677(8) 0.099(3) Uiso d PD 0.302(10) B -1
    Cl Cl4A 0.5746(14) 0.4531(5) -0.0434(8) 0.121(4) Uiso d PD 0.302(10) B -1
    C C26B 0.564(3) 0.5398(9) -0.0142(17) 0.047(7) Uiso d PD 0.198(10) B -2
    H H26C 0.6572 0.5502 -0.0185 0.057 Uiso calc PR 0.198(10) B -2
    H H26D 0.4676 0.5612 -0.072 0.057 Uiso calc PR 0.198(10) B -2
    Cl Cl3B 0.591(3) 0.5697(8) 0.0906(11) 0.122(5) Uiso d PD 0.198(10) B -2
    Cl Cl4B 0.5390(15) 0.4497(6) -0.0105(12) 0.090(4) Uiso d PD 0.198(10) B -2
loop_
    _atom_site_aniso_label
    _atom_site_aniso_U_11
    _atom_site_aniso_U_22
    _atom_site_aniso_U_33
    _atom_site_aniso_U_12
    _atom_site_aniso_U_13
    _atom_site_aniso_U_23
    Pt1 0.01969(7) 0.01735(7) 0.02733(8) 0.00077(6) 0.01435(6) 0.00296(7)
    Cl1 0.0329(5) 0.0267(5) 0.0624(7) 0.0114(4) 0.0307(5) 0.0171(5)
    Cl2 0.0343(5) 0.0353(5) 0.0322(5) 0.0034(4) 0.0221(4) -0.0041(4)
    P1 0.0200(4) 0.0179(4) 0.0209(5) -0.0001(3) 0.0125(4) 0.0013(4)
    N1 0.0254(16) 0.0288(17) 0.0290(18) 0.0021(14) 0.0145(14) 0.0078(15)
    C1 0.030(2) 0.057(3) 0.022(2) 0.0020(19) 0.0097(17) 0.0003(19)
    C2A 0.026(4) 0.097(9) 0.036(6) 0.011(5) 0.011(4) -0.024(6)
    C3A 0.027(4) 0.096(9) 0.029(6) -0.004(5) 0.005(4) -0.022(6)
    S1A 0.048(2) 0.036(3) 0.068(4) 0.0109(17) 0.012(2) -0.009(2)
    C2B 0.033(5) 0.141(14) 0.029(6) 0.006(8) 0.014(4) -0.018(8)
    C3B 0.038(6) 0.113(13) 0.020(5) -0.002(7) 0.009(4) -0.006(7)
    S1B 0.042(2) 0.051(5) 0.033(2) 0.013(2) 0.0175(18) -0.005(2)
    C4 0.033(2) 0.059(3) 0.040(3) 0.009(2) 0.006(2) -0.002(2)
    C5 0.030(2) 0.041(2) 0.028(2) -0.0028(18) 0.0059(18) 0.0048(19)
    C6 0.030(2) 0.046(3) 0.026(2) 0.0025(19) 0.0096(18) 0.013(2)
    C7 0.039(2) 0.030(2) 0.032(2) -0.0017(18) 0.0224(19) 0.0090(18)
    C8 0.032(2) 0.024(2) 0.036(2) -0.0011(15) 0.0254(19) 0.0005(16)
    C9 0.0273(19) 0.0202(18) 0.028(2) -0.0018(15) 0.0195(17) -0.0026(16)
    C10 0.0253(19) 0.027(2) 0.030(2) -0.0024(15) 0.0171(18) -0.0036(17)
    C11 0.026(2) 0.031(2) 0.051(3) -0.0060(17) 0.024(2) -0.010(2)
    C12 0.041(2) 0.035(2) 0.071(3) -0.004(2) 0.044(3) 0.003(2)
    C13 0.045(3) 0.031(2) 0.051(3) 0.0018(18) 0.038(2) 0.012(2)
    C14 0.0195(17) 0.0241(18) 0.0217(19) 0.0019(14) 0.0129(15) 0.0023(15)
    C15 0.0240(19) 0.027(2) 0.026(2) -0.0034(15) 0.0108(17) -0.0019(16)
    C16 0.029(2) 0.041(2) 0.022(2) -0.0067(18) 0.0081(17) -0.0068(19)
    C17 0.029(2) 0.046(3) 0.022(2) 0.0037(18) 0.0123(18) 0.0061(19)
    C18 0.033(2) 0.027(2) 0.029(2) 0.0060(17) 0.0162(18) 0.0084(17)
    C19 0.029(2) 0.0231(19) 0.023(2) 0.0015(15) 0.0149(17) 0.0030(15)
    C20 0.0224(17) 0.0174(17) 0.0195(18) -0.0007(14) 0.0107(15) 0.0001(14)
    C21 0.0245(19) 0.029(2) 0.025(2) 0.0007(16) 0.0151(17) -0.0014(16)
    C22 0.034(2) 0.033(2) 0.024(2) 0.0030(17) 0.0154(18) -0.0066(17)
    C23 0.031(2) 0.0207(19) 0.031(2) -0.0014(16) 0.0092(18) -0.0039(17)
    C24 0.026(2) 0.025(2) 0.031(2) -0.0041(16) 0.0123(17) 0.0000(17)
    C25 0.0268(19) 0.0220(18) 0.027(2) 0.0008(15) 0.0179(16) 0.0008(16)
_geom_special_details
;
All e.s.d.'s (except the e.s.d. in the dihedral angle between two l.s. planes)
are estimated using the full covariance matrix. The cell e.s.d.'s are taken
into account individually in the estimation of e.s.d.'s in distances, angles
and torsion angles; correlations between e.s.d.'s in cell parameters are only
used when they are defined by crystal symmetry. An approximate (isotropic)
treatment of cell e.s.d.'s is used for estimating e.s.d.'s involving l.s.
planes.
;
loop_
    _geom_bond_atom_site_label_1
    _geom_bond_atom_site_label_2
    _geom_bond_site_symmetry_2
    _geom_bond_distance
    _geom_bond_publ_flag
    Pt1 N1 . 2.029(3) ?
    Pt1 P1 . 2.2087(9) ?
    Pt1 Cl2 . 2.2907(10) ?
    Pt1 Cl1 . 2.3638(9) ?
    P1 C20 . 1.808(4) ?
    P1 C14 . 1.818(4) ?
    P1 C9 . 1.818(4) ?
    N1 C7 . 1.288(5) ?
    N1 C6 . 1.490(5) ?
    C1 C2B . 1.373(11) ?
    C1 C2A . 1.388(10) ?
    C1 C5 . 1.504(5) ?
    C1 S1A . 1.678(9) ?
    C1 S1B . 1.711(9) ?
    C2A C3A . 1.416(9) ?
    C2A H2A . 0.95 ?
    C3A C4 . 1.382(10) ?
    C3A H3A . 0.95 ?
    S1A C4 . 1.690(9) ?
    C2B C3B . 1.410(11) ?
    C2B H2B . 0.95 ?
    C3B C4 . 1.362(11) ?
    C3B H3B . 0.95 ?
    S1B C4 . 1.704(10) ?
    C4 H4A . 0.95 ?
    C4 H4B . 0.95 ?
    C5 C6 . 1.519(5) ?
    C5 H5A . 0.99 ?
    C5 H5B . 0.99 ?
    C6 H6A . 0.99 ?
    C6 H6B . 0.99 ?
    C7 C8 . 1.462(6) ?
    C7 H7 . 0.95 ?
    C8 C13 . 1.397(5) ?
    C8 C9 . 1.403(5) ?
    C9 C10 . 1.393(5) ?
    C10 C11 . 1.391(5) ?
    C10 H10 . 0.95 ?
    C11 C12 . 1.367(6) ?
    C11 H11 . 0.95 ?
    C12 C13 . 1.397(6) ?
    C12 H12 . 0.95 ?
    C13 H13 . 0.95 ?
    C14 C15 . 1.390(5) ?
    C14 C19 . 1.400(5) ?
    C15 C16 . 1.391(5) ?
    C15 H15 . 0.95 ?
    C16 C17 . 1.391(6) ?
    C16 H16 . 0.95 ?
    C17 C18 . 1.383(5) ?
    C17 H17 . 0.95 ?
    C18 C19 . 1.381(5) ?
    C18 H18 . 0.95 ?
    C19 H19 . 0.95 ?
    C20 C21 . 1.389(5) ?
    C20 C25 . 1.397(5) ?
    C21 C22 . 1.387(5) ?
    C21 H21 . 0.95 ?
    C22 C23 . 1.376(5) ?
    C22 H22 . 0.95 ?
    C23 C24 . 1.386(5) ?
    C23 H23 . 0.95 ?
    C24 C25 . 1.385(5) ?
    C24 H24 . 0.95 ?
    C25 H25 . 0.95 ?
    C26A Cl3A . 1.647(16) ?
    C26A Cl4A . 1.692(15) ?
    C26A H26A . 0.99 ?
    C26A H26B . 0.99 ?
    C26B Cl3B . 1.648(16) ?
    C26B Cl4B . 1.737(16) ?
    C26B H26C . 0.99 ?
    C26B H26D . 0.99 ?
loop_
    _geom_angle_atom_site_label_1
    _geom_angle_atom_site_label_2
    _geom_angle_atom_site_label_3
    _geom_angle_site_symmetry_1
    _geom_angle_site_symmetry_3
    _geom_angle
    _geom_angle_publ_flag
    N1 Pt1 P1 . . 86.20(9) ?
    N1 Pt1 Cl2 . . 178.38(9) ?
    P1 Pt1 Cl2 . . 95.34(3) ?
    N1 Pt1 Cl1 . . 89.42(9) ?
    P1 Pt1 Cl1 . . 174.06(3) ?
    Cl2 Pt1 Cl1 . . 89.08(4) ?
    C20 P1 C14 . . 104.86(16) ?
    C20 P1 C9 . . 106.01(16) ?
    C14 P1 C9 . . 106.69(16) ?
    C20 P1 Pt1 . . 112.03(12) ?
    C14 P1 Pt1 . . 121.94(11) ?
    C9 P1 Pt1 . . 104.23(12) ?
    C7 N1 C6 . . 116.7(3) ?
    C7 N1 Pt1 . . 126.1(3) ?
    C6 N1 Pt1 . . 117.2(2) ?
    C2B C1 C5 . . 126.7(6) ?
    C2A C1 C5 . . 125.9(5) ?
    C2B C1 S1A . . 105.5(6) ?
    C2A C1 S1A . . 109.7(5) ?
    C5 C1 S1A . . 123.5(4) ?
    C2B C1 S1B . . 109.7(6) ?
    C2A C1 S1B . . 106.8(5) ?
    C5 C1 S1B . . 122.8(4) ?
    C1 C2A C3A . . 112.6(7) ?
    C1 C2A H2A . . 123.7 ?
    C3A C2A H2A . . 123.7 ?
    C4 C3A C2A . . 112.6(7) ?
    C4 C3A H3A . . 123.7 ?
    C2A C3A H3A . . 123.7 ?
    C1 S1A C4 . . 94.9(5) ?
    C1 C2B C3B . . 112.8(8) ?
    C1 C2B H2B . . 123.6 ?
    C3B C2B H2B . . 123.6 ?
    C4 C3B C2B . . 113.3(8) ?
    C4 C3B H3B . . 123.4 ?
    C2B C3B H3B . . 123.4 ?
    C4 S1B C1 . . 93.2(4) ?
    C3B C4 S1A . . 104.7(6) ?
    C3A C4 S1A . . 109.6(5) ?
    C3B C4 S1B . . 109.9(6) ?
    C3A C4 S1B . . 107.4(5) ?
    C3B C4 H4A . . 120.7 ?
    C3A C4 H4A . . 125.2 ?
    S1A C4 H4A . . 125.2 ?
    S1B C4 H4A . . 126 ?
    C3B C4 H4B . . 125.1 ?
    C3A C4 H4B . . 118.3 ?
    S1A C4 H4B . . 128.9 ?
    S1B C4 H4B . . 125 ?
    C1 C5 C6 . . 112.6(3) ?
    C1 C5 H5A . . 109.1 ?
    C6 C5 H5A . . 109.1 ?
    C1 C5 H5B . . 109.1 ?
    C6 C5 H5B . . 109.1 ?
    H5A C5 H5B . . 107.8 ?
    N1 C6 C5 . . 109.4(3) ?
    N1 C6 H6A . . 109.8 ?
    C5 C6 H6A . . 109.8 ?
    N1 C6 H6B . . 109.8 ?
    C5 C6 H6B . . 109.8 ?
    H6A C6 H6B . . 108.2 ?
    N1 C7 C8 . . 126.5(4) ?
    N1 C7 H7 . . 116.7 ?
    C8 C7 H7 . . 116.7 ?
    C13 C8 C9 . . 119.1(4) ?
    C13 C8 C7 . . 116.9(4) ?
    C9 C8 C7 . . 124.0(3) ?
    C10 C9 C8 . . 119.6(3) ?
    C10 C9 P1 . . 122.3(3) ?
    C8 C9 P1 . . 118.1(3) ?
    C11 C10 C9 . . 120.3(4) ?
    C11 C10 H10 . . 119.9 ?
    C9 C10 H10 . . 119.9 ?
    C12 C11 C10 . . 120.7(4) ?
    C12 C11 H11 . . 119.7 ?
    C10 C11 H11 . . 119.7 ?
    C11 C12 C13 . . 119.7(4) ?
    C11 C12 H12 . . 120.1 ?
    C13 C12 H12 . . 120.1 ?
    C8 C13 C12 . . 120.6(4) ?
    C8 C13 H13 . . 119.7 ?
    C12 C13 H13 . . 119.7 ?
    C15 C14 C19 . . 119.6(3) ?
    C15 C14 P1 . . 120.0(3) ?
    C19 C14 P1 . . 120.4(3) ?
    C14 C15 C16 . . 119.9(4) ?
    C14 C15 H15 . . 120 ?
    C16 C15 H15 . . 120 ?
    C17 C16 C15 . . 120.2(4) ?
    C17 C16 H16 . . 119.9 ?
    C15 C16 H16 . . 119.9 ?
    C18 C17 C16 . . 119.7(4) ?
    C18 C17 H17 . . 120.1 ?
    C16 C17 H17 . . 120.1 ?
    C19 C18 C17 . . 120.5(4) ?
    C19 C18 H18 . . 119.7 ?
    C17 C18 H18 . . 119.7 ?
    C18 C19 C14 . . 120.0(4) ?
    C18 C19 H19 . . 120 ?
    C14 C19 H19 . . 120 ?
    C21 C20 C25 . . 119.1(3) ?
    C21 C20 P1 . . 122.9(3) ?
    C25 C20 P1 . . 118.0(3) ?
    C22 C21 C20 . . 120.2(3) ?
    C22 C21 H21 . . 119.9 ?
    C20 C21 H21 . . 119.9 ?
    C23 C22 C21 . . 120.3(4) ?
    C23 C22 H22 . . 119.9 ?
    C21 C22 H22 . . 119.9 ?
    C22 C23 C24 . . 120.2(4) ?
    C22 C23 H23 . . 119.9 ?
    C24 C23 H23 . . 119.9 ?
    C25 C24 C23 . . 119.8(4) ?
    C25 C24 H24 . . 120.1 ?
    C23 C24 H24 . . 120.1 ?
    C24 C25 C20 . . 120.4(3) ?
    C24 C25 H25 . . 119.8 ?
    C20 C25 H25 . . 119.8 ?
    Cl3A C26A Cl4A . . 123.0(11) ?
    Cl3A C26A H26A . . 106.6 ?
    Cl4A C26A H26A . . 106.6 ?
    Cl3A C26A H26B . . 106.6 ?
    Cl4A C26A H26B . . 106.6 ?
    H26A C26A H26B . . 106.6 ?
    Cl3B C26B Cl4B . . 104.7(12) ?
    Cl3B C26B H26C . . 110.8 ?
    Cl4B C26B H26C . . 110.8 ?
    Cl3B C26B H26D . . 110.8 ?
    Cl4B C26B H26D . . 110.8 ?
    H26C C26B H26D . . 108.9 ?
loop_
    _geom_torsion_atom_site_label_1
    _geom_torsion_atom_site_label_2
    _geom_torsion_atom_site_label_3
    _geom_torsion_atom_site_label_4
    _geom_torsion_site_symmetry_1
    _geom_torsion_site_symmetry_2
    _geom_torsion_site_symmetry_3
    _geom_torsion_site_symmetry_4
    _geom_torsion
    _geom_torsion_publ_flag
    N1 Pt1 P1 C20 . . . . -59.67(15) ?
    Cl2 Pt1 P1 C20 . . . . 119.82(12) ?
    N1 Pt1 P1 C14 . . . . 174.99(16) ?
    Cl2 Pt1 P1 C14 . . . . -5.52(14) ?
    N1 Pt1 P1 C9 . . . . 54.51(15) ?
    Cl2 Pt1 P1 C9 . . . . -126.00(13) ?
    P1 Pt1 N1 C7 . . . . -43.9(3) ?
    Cl1 Pt1 N1 C7 . . . . 132.1(3) ?
    P1 Pt1 N1 C6 . . . . 134.3(3) ?
    Cl1 Pt1 N1 C6 . . . . -49.8(3) ?
    C2B C1 C2A C3A . . . . -82.1(14) ?
    C5 C1 C2A C3A . . . . 174.8(7) ?
    S1A C1 C2A C3A . . . . 5.3(10) ?
    S1B C1 C2A C3A . . . . 18.3(10) ?
    C1 C2A C3A C4 . . . . -0.7(12) ?
    C2B C1 S1A C4 . . . . 25.5(9) ?
    C2A C1 S1A C4 . . . . -6.6(7) ?
    C5 C1 S1A C4 . . . . -176.4(4) ?
    S1B C1 S1A C4 . . . . -86(3) ?
    C2A C1 C2B C3B . . . . 86.2(15) ?
    C5 C1 C2B C3B . . . . -173.5(9) ?
    S1A C1 C2B C3B . . . . -16.4(13) ?
    S1B C1 C2B C3B . . . . -3.8(12) ?
    C1 C2B C3B C4 . . . . -3.9(16) ?
    C2B C1 S1B C4 . . . . 8.0(9) ?
    C2A C1 S1B C4 . . . . -24.5(8) ?
    C5 C1 S1B C4 . . . . 178.2(4) ?
    S1A C1 S1B C4 . . . . 81(2) ?
    C2B C3B C4 C3A . . . . -81.7(14) ?
    C2B C3B C4 S1A . . . . 21.9(13) ?
    C2B C3B C4 S1B . . . . 9.7(15) ?
    C2A C3A C4 C3B . . . . 82.5(13) ?
    C2A C3A C4 S1A . . . . -4.1(11) ?
    C2A C3A C4 S1B . . . . -17.4(11) ?
    C1 S1A C4 C3B . . . . -27.5(9) ?
    C1 S1A C4 C3A . . . . 6.2(8) ?
    C1 S1A C4 S1B . . . . 88(2) ?
    C1 S1B C4 C3B . . . . -10.1(10) ?
    C1 S1B C4 C3A . . . . 24.2(8) ?
    C1 S1B C4 S1A . . . . -78(2) ?
    C2B C1 C5 C6 . . . . 79.4(13) ?
    C2A C1 C5 C6 . . . . 118.0(10) ?
    S1A C1 C5 C6 . . . . -73.9(8) ?
    S1B C1 C5 C6 . . . . -89.1(7) ?
    C7 N1 C6 C5 . . . . 113.9(4) ?
    Pt1 N1 C6 C5 . . . . -64.4(4) ?
    C1 C5 C6 N1 . . . . 179.9(4) ?
    C6 N1 C7 C8 . . . . -174.0(4) ?
    Pt1 N1 C7 C8 . . . . 4.2(6) ?
    N1 C7 C8 C13 . . . . -152.5(4) ?
    N1 C7 C8 C9 . . . . 30.0(6) ?
    C13 C8 C9 C10 . . . . 0.3(5) ?
    C7 C8 C9 C10 . . . . 177.7(4) ?
    C13 C8 C9 P1 . . . . -179.1(3) ?
    C7 C8 C9 P1 . . . . -1.7(5) ?
    C20 P1 C9 C10 . . . . -105.8(3) ?
    C14 P1 C9 C10 . . . . 5.6(3) ?
    Pt1 P1 C9 C10 . . . . 135.8(3) ?
    C20 P1 C9 C8 . . . . 73.6(3) ?
    C14 P1 C9 C8 . . . . -175.0(3) ?
    Pt1 P1 C9 C8 . . . . -44.7(3) ?
    C8 C9 C10 C11 . . . . 1.3(5) ?
    P1 C9 C10 C11 . . . . -179.3(3) ?
    C9 C10 C11 C12 . . . . -1.6(6) ?
    C10 C11 C12 C13 . . . . 0.2(6) ?
    C9 C8 C13 C12 . . . . -1.8(6) ?
    C7 C8 C13 C12 . . . . -179.3(4) ?
    C11 C12 C13 C8 . . . . 1.5(6) ?
    C20 P1 C14 C15 . . . . 179.5(3) ?
    C9 P1 C14 C15 . . . . 67.3(3) ?
    Pt1 P1 C14 C15 . . . . -52.0(3) ?
    C20 P1 C14 C19 . . . . 0.4(3) ?
    C9 P1 C14 C19 . . . . -111.8(3) ?
    Pt1 P1 C14 C19 . . . . 128.9(2) ?
    C19 C14 C15 C16 . . . . -0.9(5) ?
    P1 C14 C15 C16 . . . . 180.0(3) ?
    C14 C15 C16 C17 . . . . -0.1(6) ?
    C15 C16 C17 C18 . . . . 1.0(6) ?
    C16 C17 C18 C19 . . . . -1.0(6) ?
    C17 C18 C19 C14 . . . . 0.1(6) ?
    C15 C14 C19 C18 . . . . 0.9(5) ?
    P1 C14 C19 C18 . . . . -180.0(3) ?
    C14 P1 C20 C21 . . . . -98.8(3) ?
    C9 P1 C20 C21 . . . . 13.8(4) ?
    Pt1 P1 C20 C21 . . . . 126.9(3) ?
    C14 P1 C20 C25 . . . . 79.7(3) ?
    C9 P1 C20 C25 . . . . -167.6(3) ?
    Pt1 P1 C20 C25 . . . . -54.5(3) ?
    C25 C20 C21 C22 . . . . -1.1(5) ?
    P1 C20 C21 C22 . . . . 177.5(3) ?
    C20 C21 C22 C23 . . . . 0.5(6) ?
    C21 C22 C23 C24 . . . . 0.2(6) ?
    C22 C23 C24 C25 . . . . -0.3(6) ?
    C23 C24 C25 C20 . . . . -0.3(6) ?
    C21 C20 C25 C24 . . . . 1.0(5) ?
    P1 C20 C25 C24 . . . . -177.6(3) ?
loop_
    _geom_hbond_atom_site_label_D
    _geom_hbond_atom_site_label_H
    _geom_hbond_atom_site_label_A
    _geom_hbond_site_symmetry_A
    _geom_hbond_distance_DH
    _geom_hbond_distance_HA
    _geom_hbond_distance_DA
    _geom_hbond_angle_DHA
    C7 H7 Cl2 4_575 0.95 2.71 3.486(4) 139
    C12 H12 Cl1 1_655 0.95 2.71 3.639(4) 167.5
_iucr_refine_instructions_details
;
TITL hc175 in P2(1)/n            New: P21/c
CELL  0.71073   9.9635  19.0185  16.0155   90.000  122.751   90.000
ZERR     4.00   0.0007   0.0014   0.0009    0.000    0.003    0.000
LATT   1
SYMM  - X, 1/2 + Y, 1/2 - Z
SFAC  C    H    CL   N    P    PT   S
UNIT  102  92   12   4    4    4    4
MERG   2
EQIV $1 -x+1, -y+1, -z
EQIV $2 x, 3/2-y, -1/2+z
EQIV $3 1+x,y,z
HTAB C6 Cl1
HTAB C7 Cl2_$2
HTAB C12 Cl1_$3
FLAT C1 S1A C2A C3A C4
FLAT C1 S1B C2B C3B C4
MPLA 5 Pt1 Cl1 Cl2 P1 N1
SADI C1 C2a C1 C2b C2a C3a C2b c3b c3a c4 c3b c4
SADI S1A C1 S1B C1 S1A C4 S1B C4
SADI C1 C3A C1 C3B C2A C4 C2B C4
SIMU C5 C1 C2A C2B C3A C3B C4 S1A S1B
DELU C5 C1 C2A C2B C3A C3B C4 S1A S1B
DFIX 1.76 c26A cl3A c26A cl4A c26B cl3B c26B cl4B
DANG 2.90 Cl3A cl4A Cl3B cl4B
FMAP   2
PLAN    5
SIZE     0.03   0.05   0.08
ACTA
BOND   $H
CONF
L.S.   4
TEMP  -100.00
WGHT    0.021600    0.601400
FVAR       0.08101   0.54903   0.60331
MOLE    1
PT1   6    0.557569    0.701063    0.420321    11.00000    0.01969    0.01735 =
         0.02733    0.00296    0.01435    0.00077
CL1   3    0.382119    0.798334    0.365195    11.00000    0.03290    0.02668 =
         0.06240    0.01709    0.03069    0.01136
CL2   3    0.577231    0.706345    0.569458    11.00000    0.03428    0.03534 =
         0.03218   -0.00415    0.02208    0.00338
P1    5    0.733108    0.615359    0.464369    11.00000    0.02003    0.01793 =
         0.02087    0.00128    0.01248   -0.00010
N1    4    0.534194    0.697872    0.286395    11.00000    0.02537    0.02876 =
         0.02896    0.00779    0.01446    0.00208
C1    1    0.112892    0.630027    0.104929    11.00000    0.02959    0.05713 =
         0.02223    0.00028    0.00967    0.00198
PART    1
C2A   1    0.051281    0.579590    0.030512    21.00000    0.02627    0.09746 =
         0.03624   -0.02358    0.01145    0.01103
AFIX  43
H2A   2    0.113728    0.543658    0.026424    21.00000   -1.20000
AFIX   0
C3A   1   -0.114856    0.587526   -0.038683    21.00000    0.02693    0.09552 =
         0.02901   -0.02174    0.00508   -0.00445
AFIX  43
H3A   2   -0.175833    0.557833   -0.094665    21.00000   -1.20000
AFIX   0
S1A   7   -0.035906    0.679416    0.093243    21.00000    0.04790    0.03588 =
         0.06768   -0.00860    0.01239    0.01088
PART    2
C2B   1    0.065380    0.611272    0.009953   -21.00000    0.03323    0.14054 =
         0.02910   -0.01807    0.01391    0.00646
AFIX  43
H2B   2    0.135972    0.593425   -0.007583   -21.00000   -1.20000
AFIX   0
C3B   1   -0.099354    0.621337   -0.058730   -21.00000    0.03783    0.11272 =
         0.02048   -0.00586    0.00935   -0.00218
AFIX  43
H3B   2   -0.150108    0.613612   -0.128054   -21.00000   -1.20000
AFIX   0
S1B   7   -0.045225    0.664769    0.105220   -21.00000    0.04198    0.05100 =
         0.03304   -0.00486    0.01746    0.01282
PART    0
C4    1   -0.178507    0.643244   -0.015783    11.00000    0.03320    0.05867 =
         0.04012   -0.00180    0.00596    0.00868
PART    1
AFIX  43
H4A   2   -0.286031    0.658826   -0.055310   -21.00000   -1.20000
PART    2
H4B   2   -0.291233    0.646115   -0.048404    21.00000   -1.20000
AFIX   0
PART    0
C5    1    0.281370    0.632812    0.193873    11.00000    0.02979    0.04116 =
         0.02848    0.00480    0.00587   -0.00283
AFIX  23
H5A   2    0.340422    0.591191    0.193164    11.00000   -1.20000
H5B   2    0.279515    0.630574    0.254999    11.00000   -1.20000
AFIX   0
C6    1    0.368908    0.699005    0.196413    11.00000    0.02951    0.04628 =
         0.02646    0.01320    0.00963    0.00250
AFIX  23
H6A   2    0.372785    0.701493    0.136007    11.00000   -1.20000
H6B   2    0.311544    0.741009    0.197896    11.00000   -1.20000
AFIX   0
C7    1    0.648813    0.693188    0.271681    11.00000    0.03857    0.03008 =
         0.03183    0.00896    0.02235   -0.00169
AFIX  43
H7    2    0.620281    0.695492    0.204735    11.00000   -1.20000
AFIX   0
C8    1    0.818450    0.684679    0.347661    11.00000    0.03171    0.02426 =
         0.03623    0.00053    0.02539   -0.00112
C9    1    0.876874    0.649934    0.438283    11.00000    0.02730    0.02016 =
         0.02805   -0.00258    0.01946   -0.00179
C10   1    1.040885    0.642447    0.504371    11.00000    0.02527    0.02738 =
         0.03049   -0.00359    0.01709   -0.00235
AFIX  43
H10   2    1.080851    0.618080    0.565193    11.00000   -1.20000
AFIX   0
C11   1    1.146426    0.670483    0.481725    11.00000    0.02619    0.03072 =
         0.05100   -0.00978    0.02369   -0.00602
AFIX  43
H11   2    1.258137    0.666170    0.528043    11.00000   -1.20000
AFIX   0
C12   1    1.091000    0.704192    0.393456    11.00000    0.04134    0.03470 =
         0.07080    0.00323    0.04355   -0.00449
AFIX  43
H12   2    1.163877    0.723050    0.378447    11.00000   -1.20000
AFIX   0
C13   1    0.926701    0.710786    0.325420    11.00000    0.04531    0.03104 =
         0.05133    0.01216    0.03799    0.00179
AFIX  43
H13   2    0.888239    0.733233    0.263454    11.00000   -1.20000
AFIX   0
C14   1    0.847184    0.581284    0.590439    11.00000    0.01954    0.02411 =
         0.02168    0.00233    0.01290    0.00189
C15   1    0.931431    0.627118    0.670009    11.00000    0.02404    0.02731 =
         0.02632   -0.00186    0.01079   -0.00344
AFIX  43
H15   2    0.929476    0.676229    0.658566    11.00000   -1.20000
AFIX   0
C16   1    1.018656    0.600986    0.766463    11.00000    0.02938    0.04144 =
         0.02245   -0.00677    0.00813   -0.00673
AFIX  43
H16   2    1.076338    0.632326    0.820843    11.00000   -1.20000
AFIX   0
C17   1    1.021663    0.529128    0.783515    11.00000    0.02940    0.04609 =
         0.02159    0.00605    0.01231    0.00365
AFIX  43
H17   2    1.079871    0.511415    0.849459    11.00000   -1.20000
AFIX   0
C18   1    0.939547    0.483554    0.704056    11.00000    0.03346    0.02716 =
         0.02893    0.00845    0.01619    0.00601
AFIX  43
H18   2    0.943002    0.434405    0.715650    11.00000   -1.20000
AFIX   0
C19   1    0.852558    0.508919    0.607987    11.00000    0.02940    0.02311 =
         0.02251    0.00300    0.01493    0.00149
AFIX  43
H19   2    0.796399    0.477263    0.553844    11.00000   -1.20000
AFIX   0
C20   1    0.646311    0.538566    0.386484    11.00000    0.02241    0.01738 =
         0.01953    0.00006    0.01069   -0.00071
C21   1    0.711388    0.506773    0.338123    11.00000    0.02448    0.02940 =
         0.02521   -0.00145    0.01512    0.00072
AFIX  43
H21   2    0.803102    0.526506    0.343168    11.00000   -1.20000
AFIX   0
C22   1    0.642913    0.446305    0.282483    11.00000    0.03396    0.03291 =
         0.02435   -0.00660    0.01541    0.00304
AFIX  43
H22   2    0.688455    0.424558    0.250021    11.00000   -1.20000
AFIX   0
C23   1    0.509267    0.417686    0.274116    11.00000    0.03139    0.02075 =
         0.03136   -0.00389    0.00922   -0.00140
AFIX  43
H23   2    0.463049    0.376197    0.236059    11.00000   -1.20000
AFIX   0
C24   1    0.441907    0.449231    0.321064    11.00000    0.02609    0.02518 =
         0.03052   -0.00001    0.01232   -0.00411
AFIX  43
H24   2    0.349384    0.429526    0.314975    11.00000   -1.20000
AFIX   0
C25   1    0.509819    0.509531    0.376856    11.00000    0.02682    0.02205 =
         0.02672    0.00084    0.01792    0.00081
AFIX  43
H25   2    0.463337    0.531273    0.408757    11.00000   -1.20000
AFIX   0
MOLE    2
PART   -1
C26A  1    0.485414    0.526638   -0.036637    30.50000    0.07033
AFIX  23
H26A  2    0.518664    0.565620   -0.062535    30.50000   -1.20000
H26B  2    0.369294    0.520296   -0.084267    30.50000   -1.20000
AFIX   0
CL3A  3    0.508636    0.554864    0.067667    30.50000    0.09932
CL4A  3    0.574647    0.453114   -0.043410    30.50000    0.12086
PART   -2
C26B  1    0.563679    0.539811   -0.014245   -30.50000    0.04709
AFIX  23
H26C  2    0.657207    0.550215   -0.018458   -30.50000   -1.20000
H26D  2    0.467638    0.561245   -0.072026   -30.50000   -1.20000
AFIX   0
CL3B  3    0.591463    0.569655    0.090637   -30.50000    0.12200
CL4B  3    0.539039    0.449701   -0.010525   -30.50000    0.08974
HKLF    4  1.0 -1.00  0.00  0.00  0.00 -1.00  0.00  1.00  0.00  1.00
REM  hc175 in P2(1)/n            New: P21/c
REM R1 =  0.0282 for   5165 Fo > 4sig(Fo)  and  0.0451 for all   6593 data
REM    333 parameters refined using    146 restraints
END
WGHT      0.0216      0.6014
REM Highest difference peak  0.841,  deepest hole -0.615,  1-sigma level  0.122
Q1    1   0.4903  0.6762  0.3667  11.00000  0.05    0.84
Q2    1   0.6501  0.6855  0.4658  11.00000  0.05    0.78
Q3    1   0.4443  0.7039  0.3860  11.00000  0.05    0.75
Q4    1   0.6006  0.5154  0.4027  11.00000  0.05    0.64
Q5    1   0.5795  0.5446  0.0382  11.00000  0.05    0.60
;
