# Supplementary material for: Dichlorido{N-[2-(diphenyl­phosphan­yl)benzyl­idene]-2-(thio­phen-2-yl)ethan­amine-κ2 P,N}platinum(II) dichloro­methane hemisolvate
Source: Acta Crystallogr Sect E Struct Rep Online. 2012 Jan 7;68(Pt 2):m116–7. doi: 10.1107/S1600536811056108 (PMC3274858; doi:10.1107/S1600536811056108)
Supplement: Supplementary file 2 [file e-68-0m116-Isup2.hkl]

#
# h,k,l, Fc-squared, Fo-squared, sigma(Fo-squared) and status flag
#
data_I
_shelx_title ' hc175 in P2(1)/n            New: P21/c'
_shelx_refln_list_code          4
_shelx_F_calc_maximum      375.73
_exptl_crystal_F_000      1372.00
_reflns_d_resolution_high  0.7395
 
loop_
 _symmetry_equiv_pos_as_xyz
 'x, y, z'
 '-x, y+1/2, -z+1/2'
 '-x, -y, -z'
 'x, -y-1/2, z-1/2'
 
_cell_length_a     9.9635
_cell_length_b    19.0185
_cell_length_c    16.0155
_cell_angle_alpha  90.000
_cell_angle_beta  122.751
_cell_angle_gamma  90.000
 
_shelx_F_squared_multiplier     1.000
 
loop_
 _refln_index_h
 _refln_index_k
 _refln_index_l
 _refln_F_squared_calc
 _refln_F_squared_meas
 _refln_F_squared_sigma
 _refln_observed_status
   4   0   0      111.61      244.30     57.15 o
   5   0   0     1763.62     1694.56     91.59 o
   6   0   0    15244.08    14758.02    397.07 o
   7   0   0    18447.49    18956.88    719.27 o
   8   0   0    12526.61    12848.58    618.69 o
   9   0   0     4710.32     4778.86    348.97 o
  10   0   0    10527.53    10273.93    557.74 o
  11   0   0     3869.12     3942.25    367.25 o
   1   1   0    23037.94    23473.74    305.08 o
   2   1   0    18539.37    18302.85    266.92 o
   3   1   0    52822.00    53492.10    830.38 o
   4   1   0    61361.27    61759.36   1391.10 o
   5   1   0    62618.84    60427.70    996.16 o
   6   1   0    27752.92    27600.72    477.18 o
   7   1   0    11852.59    11873.57    252.95 o
   8   1   0      352.89      322.63     70.98 o
   9   1   0      519.91      261.12    120.39 o
  10   1   0     2488.83     2813.04    212.22 o
  11   1   0     5820.35     5880.53    311.93 o
   0   2   0    61875.04    66204.71   1291.56 o
   1   2   0    44291.69    46437.77    457.89 o
   2   2   0    26091.04    26361.50    354.13 o
   3   2   0     3250.71     3094.30    117.25 o
   4   2   0     2520.80     2842.64     86.61 o
   5   2   0     8389.61     8129.17    166.88 o
   6   2   0    13939.36    13539.28    264.35 o
   7   2   0     9836.46     9655.98    329.27 o
   8   2   0    11595.36    11629.72    405.37 o
   9   2   0     7594.66     7867.73    260.65 o
  10   2   0     3864.92     3859.99    297.15 o
  11   2   0     1891.65     1780.97    204.34 o
   1   3   0       86.02       76.57     23.19 o
   2   3   0    11572.78    11799.34    143.50 o
   3   3   0    33058.95    32559.23    479.18 o
   4   3   0    16330.33    15412.88    306.53 o
   5   3   0    24588.84    24406.65    371.85 o
   6   3   0     5683.92     5381.23    164.30 o
   7   3   0     7915.37     7750.18    223.85 o
   8   3   0      502.86      482.16     89.22 o
   9   3   0      416.93      381.52    101.61 o
  10   3   0     2438.79     2048.58    191.94 o
  11   3   0      993.91     1073.45    214.58 o
   0   4   0     3225.45     3408.34     91.68 o
   1   4   0    57780.10    59767.53    629.27 o
   2   4   0    14677.77    14326.31    166.01 o
   3   4   0     1633.39     1526.09     55.80 o
   4   4   0      955.16      969.76     48.05 o
   5   4   0     2714.81     2708.76    158.70 o
   6   4   0      199.87      144.35     48.93 o
   7   4   0      609.35      616.87     71.39 o
   8   4   0     2422.76     2474.86    209.42 o
   9   4   0     2419.36     2294.60    145.48 o
  10   4   0      358.08      419.02    122.22 o
  11   4   0      118.07      172.27    149.75 o
   1   5   0      329.72      340.80     36.47 o
   2   5   0     1111.26     1106.54     53.12 o
   3   5   0        2.40       22.87     33.34 o
   4   5   0     1588.40     1685.47     62.31 o
   5   5   0      380.64      396.65     46.18 o
   6   5   0      969.04     1024.09     65.01 o
   7   5   0       69.08       32.40     64.67 o
   8   5   0        2.96      -67.12     67.12 o
   9   5   0       69.48       81.59     82.81 o
  10   5   0      151.40      179.81    111.78 o
  11   5   0       22.68      113.75    146.80 o
   0   6   0    32335.87    36849.74    563.78 o
   1   6   0       60.51      137.38     39.39 o
   2   6   0     4581.05     4990.27    103.06 o
   3   6   0      429.10      546.45     44.93 o
   4   6   0       20.57       23.86     41.89 o
   5   6   0      495.99      486.06     50.93 o
   6   6   0      213.34      134.98     49.86 o
   7   6   0      835.10      747.76     75.69 o
   8   6   0     1662.30     1672.68    130.43 o
   9   6   0      282.52      169.61    121.16 o
  10   6   0      545.42      712.87    161.41 o
  11   6   0       52.12      -40.72    146.42 o
   1   7   0      935.81     1059.63     63.10 o
   2   7   0     5976.13     6379.13    141.96 o
   3   7   0    18955.86    19294.82    261.22 o
   4   7   0    12758.97    13020.57    234.21 o
   5   7   0    11301.89    11169.54    229.68 o
   6   7   0     4100.13     4346.59    149.33 o
   7   7   0     8491.05     8258.73    302.43 o
   8   7   0      780.11      837.44    129.83 o
   9   7   0      111.29       97.25    130.29 o
  10   7   0     1604.48     1505.30    194.40 o
   0   8   0    72887.09    74654.27   1079.79 o
   1   8   0    79097.34    82245.53    996.23 o
   2   8   0    47676.70    47665.39    607.77 o
   3   8   0     5166.09     5422.42    155.61 o
   4   8   0     1976.04     2084.67     79.88 o
   5   8   0     9936.30    10088.02    224.43 o
   6   8   0     2429.55     2490.91    193.34 o
   7   8   0     4543.02     5012.64    261.49 o
   8   8   0     8549.48     8846.26    289.73 o
   9   8   0     7947.05     8224.45    365.37 o
  10   8   0     4030.59     4428.00    285.81 o
   1   9   0     4577.49     5068.80    120.61 o
   2   9   0    13254.50    12919.66    205.34 o
   3   9   0    33028.23    32347.50    414.96 o
   4   9   0    33775.43    32924.66    453.95 o
   5   9   0    36131.54    35676.41    583.35 o
   6   9   0    17088.86    17233.49    373.25 o
   7   9   0    10179.34    10308.82    270.99 o
   8   9   0      312.72      396.70    103.95 o
   9   9   0      268.87      291.43    162.29 o
  10   9   0     3061.99     4074.91    707.08 o
   0  10   0   101517.29   105460.93   1683.77 o
   1  10   0    58602.07    59610.79    666.72 o
   2  10   0    26915.33    26145.47    377.94 o
   3  10   0     5054.11     5243.61    133.62 o
   4  10   0       93.17      108.56     51.66 o
   5  10   0     3016.06     2878.72    128.77 o
   6  10   0    10684.83     9803.84    412.63 o
   7  10   0    12415.17    12506.81    366.70 o
   8  10   0     8087.40     7651.21    279.72 o
   9  10   0     5503.78     5438.70    318.90 o
  10  10   0     3858.01     4634.50    312.69 o
   1  11   0     8245.97     8417.86    154.06 o
   2  11   0    23165.62    23488.25    382.43 o
   3  11   0    14805.28    14357.94    252.84 o
   4  11   0    34136.96    34253.69    486.98 o
   5  11   0    33490.30    33663.68    734.95 o
   6  11   0    23958.09    22906.27    565.79 o
   7  11   0     4808.47     4930.44    232.89 o
   8  11   0      366.91      625.15    132.58 o
   9  11   0      202.84      134.39    154.05 o
  10  11   0     1206.53     1281.37    435.83 o
   0  12   0    66913.94    66403.90   1119.53 o
   1  12   0    53452.64    52608.60    610.20 o
   2  12   0    14834.30    14775.23    261.99 o
   3  12   0     1043.98     1063.66     82.72 o
   4  12   0      143.63      133.07     71.11 o
   5  12   0     2573.74     2378.54    122.92 o
   6  12   0    13582.61    13426.65    406.21 o
   7  12   0     6560.93     6447.09    275.00 o
   8  12   0     6403.28     6706.64    287.97 o
   9  12   0     6296.45     6434.29    429.73 o
  10  12   0     3208.84     3715.91    393.16 o
   1  13   0      652.58      603.45     63.20 o
   2  13   0     5797.00     6009.80    146.50 o
   3  13   0    12084.08    11908.04    257.30 o
   4  13   0    17558.47    17003.63    328.40 o
   5  13   0    13290.46    13319.45    303.87 o
   6  13   0     7714.16     7533.53    305.25 o
   7  13   0     2180.85     2358.41    210.96 o
   8  13   0      288.44      279.48    136.75 o
   9  13   0      671.41      570.99    145.84 o
   0  14   0     8264.40     8796.46    259.47 o
   1  14   0     8030.99     8097.19    175.57 o
   2  14   0     4447.38     4475.51    133.83 o
   3  14   0     2695.97     2671.93    122.95 o
   4  14   0     1024.46     1140.43    108.22 o
   5  14   0       90.49       49.47     86.31 o
   6  14   0     1310.70     1563.25    177.61 o
   7  14   0      953.46     1101.66    246.06 o
   8  14   0     1774.10     1601.57    279.08 o
   9  14   0      774.94     1043.34    173.98 o
   1  15   0       58.14      141.25     65.71 o
   2  15   0       19.52        9.08     65.02 o
   3  15   0     1299.16     1303.23    106.64 o
   4  15   0     1959.17     2000.79    131.52 o
   5  15   0      492.17      392.27    102.66 o
   6  15   0      599.58      796.56    159.82 o
   7  15   0        9.59      154.15    149.00 o
   8  15   0        1.83     -131.97    131.97 o
   9  15   0      248.59      232.07    161.53 o
   0  16   0     3710.02     4132.67    192.58 o
   1  16   0     1878.93     1909.10    110.01 o
   2  16   0       42.73       63.36     82.12 o
   3  16   0      169.56      297.93    111.01 o
   4  16   0      338.09      316.54     95.61 o
   5  16   0       27.80       37.84    105.73 o
   6  16   0      278.91      174.44    144.44 o
   7  16   0      395.61      609.57    166.05 o
   8  16   0      193.15     -108.00    149.48 o
   1  17   0      395.12      293.35     91.47 o
   2  17   0     1086.45     1076.69    115.96 o
   3  17   0     2177.70     2136.65    200.45 o
   4  17   0     5653.74     5630.05    225.83 o
   5  17   0     1682.60     1574.96    144.97 o
   6  17   0     2666.34     2962.71    246.41 o
   7  17   0     2045.42     2085.45    227.80 o
   8  17   0      265.77      315.36    173.84 o
   0  18   0    12868.21    12522.67    402.39 o
   1  18   0    10863.96    10908.82    276.08 o
   2  18   0     8894.36     9019.38    412.30 o
   3  18   0     2223.76     1930.66    160.39 o
   4  18   0      236.38      275.32    116.59 o
   5  18   0     1170.13     1007.64    155.06 o
   6  18   0      946.17     1221.10    304.11 o
   7  18   0     1610.87     1846.31    230.53 o
   8  18   0     2937.28     3038.70    275.51 o
   1  19   0      441.37      462.11    106.66 o
   2  19   0     4427.81     4231.56    200.73 o
   3  19   0    10642.00    10571.46    317.71 o
   4  19   0    14403.10    14204.99    543.72 o
   5  19   0     5103.15     5122.30    253.87 o
   6  19   0     6622.19     6863.15    432.97 o
   7  19   0     3196.89     3410.67    616.05 o
   0  20   0    21359.56    21487.90    764.44 o
   1  20   0    22558.62    22563.31    754.21 o
   2  20   0     9695.23     9597.43    300.99 o
   3  20   0     2196.53     2306.91    182.01 o
   4  20   0      205.68      129.48    136.11 o
   5  20   0     1500.94     1867.91    206.65 o
   6  20   0     2921.62     3628.85    732.98 o
   7  20   0     4048.24     4526.77    326.79 o
   1  21   0     1636.34     1507.81    187.04 o
   2  21   0     4597.67     4513.04    269.44 o
   3  21   0     5966.10     5355.78    249.88 o
   4  21   0    11670.28    11952.29    406.31 o
   5  21   0    11309.75    11220.90    638.93 o
   6  21   0    10675.15    10222.70    558.53 o
   0  22   0    13902.25    14384.34    630.89 o
   1  22   0    10708.71    10801.49    388.61 o
   2  22   0     3925.05     4265.01    267.18 o
   3  22   0      884.05     1053.01    187.38 o
   4  22   0       13.77     -142.09    142.09 o
   5  22   0      518.23      798.81    181.17 o
   1  23   0      872.57      844.27    180.63 o
   2  23   0     2370.50     2305.84    331.11 o
   3  23   0     2898.63     2951.44    248.96 o
   4  23   0     2758.44     2716.43    243.74 o
   5  23   0     5697.27     5765.63    308.58 o
   0  24   0     4293.64     3990.50    914.32 o
   1  24   0     2970.60     2364.91    275.44 o
   2  24   0     1095.10      839.70    290.59 o
   3  24   0      284.81      155.74    159.74 o
   4  24   0       57.19     -153.44    153.44 o
   1  25   0       33.70        3.41    190.11 o
   2  25   0       88.80      101.27    199.15 o
 -11   1   1      619.44      575.35    144.78 o
 -10   1   1     1230.09     1411.59    353.54 o
  -9   1   1     1335.94     1269.90     92.37 o
  -8   1   1      969.12      913.72     75.22 o
  -7   1   1     6263.68     5879.96    143.07 o
  -6   1   1      841.27      713.21     76.19 o
  -5   1   1      432.78      399.96     52.05 o
  -4   1   1       34.97      108.11     36.45 o
  -3   1   1      674.19      830.54     54.72 o
  -2   1   1    14774.78    14575.57    217.50 o
  -1   1   1     1238.66     1295.11     24.68 o
   1   1   1     9524.37     9388.54    106.93 o
   2   1   1     3835.92     4139.24     63.69 o
   3   1   1     3020.05     2983.58     61.61 o
   4   1   1      720.18      843.89     47.36 o
   5   1   1      916.34      865.49     63.66 o
   6   1   1      770.04      775.40     71.93 o
   7   1   1      919.95      877.16    108.71 o
   8   1   1      376.45      314.89     95.57 o
   9   1   1       37.68       40.24    114.75 o
  10   1   1     1293.10     1307.93    187.51 o
 -11   2   1     3581.58     3809.88    214.02 o
 -10   2   1     1520.83     1775.79    165.76 o
  -9   2   1     1212.50     1365.12    106.88 o
  -8   2   1     1139.70     1258.73     79.15 o
  -7   2   1      878.51      803.14     70.25 o
  -6   2   1     5852.12     5756.08    312.39 o
  -5   2   1    17535.99    17257.67    441.24 o
  -4   2   1    23979.28    22941.03    551.70 o
  -3   2   1    21628.19    21665.57    297.03 o
  -2   2   1    32082.87    32207.04    422.04 o
  -1   2   1    39047.79    40835.57    425.21 o
   0   2   1    12521.91    12590.56    165.22 o
   1   2   1     7685.21     8094.75    111.08 o
   2   2   1    22533.58    22694.60    238.50 o
   3   2   1     6561.29     6474.73    119.32 o
   4   2   1    10940.60    10958.91    194.59 o
   5   2   1     8542.01     8287.13    232.49 o
   6   2   1    15843.15    15417.68    378.54 o
   7   2   1     1353.93     1485.65    194.18 o
   8   2   1     1661.24     1851.96    148.95 o
   9   2   1      531.07      640.81    144.88 o
  10   2   1      392.10      452.91    156.45 o
 -11   3   1      277.77      344.32    121.12 o
 -10   3   1     3044.39     3401.80    150.15 o
  -9   3   1     9841.65    10159.14    536.14 o
  -8   3   1    11711.00    11427.03    286.60 o
  -7   3   1    28317.11    28790.64   1207.67 o
  -6   3   1    18587.39    18326.20    495.65 o
  -5   3   1    10702.60    10124.39    374.11 o
  -4   3   1     4348.56     4696.35    116.15 o
  -3   3   1        2.23      -16.50     37.46 o
  -2   3   1    12008.95    12036.90    143.92 o
  -1   3   1    28110.86    28953.24    332.38 o
   0   3   1    47008.90    48586.91    543.77 o
   1   3   1    62281.30    63440.83    748.89 o
   2   3   1    35390.36    34648.58    375.13 o
   3   3   1    54946.61    54395.57    655.04 o
   4   3   1    15559.55    15290.52    237.20 o
   5   3   1     3282.25     3117.99     96.57 o
   6   3   1     4200.95     4199.35    142.62 o
   7   3   1     4596.04     4689.87    182.76 o
   8   3   1     6506.37     6666.16    239.45 o
   9   3   1     5431.52     5833.99    336.01 o
  10   3   1     4809.58     5255.38    483.07 o
 -11   4   1     5519.33     5671.60    292.67 o
 -10   4   1     7965.85     7958.14    232.54 o
  -9   4   1     8597.18     8635.17    366.66 o
  -8   4   1      699.55      719.63     77.30 o
  -7   4   1      184.40      166.03     95.88 o
  -6   4   1    12298.56    12321.45    627.83 o
  -5   4   1    20473.32    19487.61    413.12 o
  -4   4   1    73872.31    73146.88    956.94 o
  -3   4   1    74825.22    76548.78    915.87 o
  -2   4   1   141173.97   145013.22   1475.40 o
  -1   4   1    19046.71    20008.20    232.79 o
   0   4   1    62752.28    64366.73    675.54 o
   1   4   1      247.89      292.57     34.59 o
   2   4   1    10770.14    10589.52    154.87 o
   3   4   1    20405.53    19987.06    249.89 o
   4   4   1    33465.69    33129.29    463.57 o
   5   4   1    17595.12    17825.46    280.02 o
   6   4   1    14406.58    13777.73    408.29 o
   7   4   1     6501.64     6717.65    353.53 o
   8   4   1     7716.92     7353.57    252.92 o
   9   4   1      598.17      521.16    145.34 o
  10   4   1      116.40      118.13    172.96 o
 -11   5   1      379.78      329.28    148.80 o
 -10   5   1     3526.09     3799.47    229.63 o
  -9   5   1    15889.59    15550.44    585.31 o
  -8   5   1    26647.64    25272.93    554.37 o
  -7   5   1    28460.79    27836.28    450.95 o
  -6   5   1    20415.78    19778.68    297.43 o
  -5   5   1    12038.15    11278.15    274.91 o
  -4   5   1     9846.73    10154.88    165.92 o
  -3   5   1     2870.84     2885.81     63.68 o
  -2   5   1    13004.87    12913.50    166.15 o
  -1   5   1    14438.13    14112.91    178.37 o
   0   5   1    83985.93    85339.53    892.12 o
   1   5   1   100528.27   101476.11   1056.48 o
   2   5   1    86301.61    85253.50    948.77 o
   3   5   1    73613.44    74142.91    893.52 o
   4   5   1     5268.13     5150.96    127.71 o
   5   5   1     2408.14     2422.57     87.84 o
   6   5   1      835.55      735.55     78.74 o
   7   5   1     3670.11     3643.01    166.24 o
   8   5   1    11895.26    11752.96    339.43 o
   9   5   1    11625.98    11591.05    440.66 o
  10   5   1     4041.75     4174.28    233.43 o
 -11   6   1     5827.04     6275.47    317.40 o
 -10   6   1     8034.22     8043.97    340.14 o
  -9   6   1     6004.48     6259.61    224.86 o
  -8   6   1     2213.45     2172.44    122.17 o
  -7   6   1     4035.67     3943.63    266.48 o
  -6   6   1     3789.11     3818.95    112.70 o
  -5   6   1    21400.45    21072.68    369.57 o
  -4   6   1    76022.55    75414.56    921.88 o
  -3   6   1   109713.48   109935.17   1212.46 o
  -2   6   1   126682.10   131293.52   1438.34 o
  -1   6   1    25288.80    25772.19    300.05 o
   0   6   1    19508.92    19495.75    239.89 o
   1   6   1     1461.57     1593.26     60.54 o
   2   6   1     9251.41     9560.78    154.52 o
   3   6   1    33910.51    33519.13    408.99 o
   4   6   1    39862.41    37678.37    535.64 o
   5   6   1    15224.48    14853.54    279.52 o
   6   6   1    10208.84    10250.06    245.48 o
   7   6   1    10020.27     9773.38    218.52 o
   8   6   1     7694.15     7325.22    320.39 o
   9   6   1      746.52      796.39    139.72 o
  10   6   1        3.30     -104.71    140.94 o
 -11   7   1      390.58      381.84    154.95 o
 -10   7   1     3133.42     3192.08    226.94 o
  -9   7   1    10410.26    10081.76    301.04 o
  -8   7   1    20819.59    20608.38    473.30 o
  -7   7   1    16976.23    16515.53    330.92 o
  -6   7   1    13870.18    13574.14    311.15 o
  -5   7   1    11066.41    11065.33    195.04 o
  -4   7   1     3763.67     3630.02     97.59 o
  -3   7   1        1.44       17.94     38.32 o
  -2   7   1     3914.09     4148.23     99.10 o
  -1   7   1    10741.70    11215.56    161.26 o
   0   7   1    25168.14    26179.35    313.26 o
   1   7   1    50348.83    50972.22    596.79 o
   2   7   1    40408.75    39848.05    481.72 o
   3   7   1    34425.73    33247.86    439.18 o
   4   7   1     4623.88     4471.86    117.98 o
   5   7   1      140.41      159.42     55.58 o
   6   7   1     1657.53     1474.15     95.75 o
   7   7   1     3897.31     3954.43    140.75 o
   8   7   1     7596.07     7451.02    361.53 o
   9   7   1     6552.35     6365.88    328.27 o
  10   7   1     2753.42     2828.29    251.10 o
 -11   8   1     4055.73     4333.08    281.94 o
 -10   8   1     2082.23     1906.67    198.70 o
  -9   8   1     2444.62     2334.50    192.54 o
  -8   8   1     3617.47     3877.50    250.89 o
  -7   8   1      152.20      140.66     70.53 o
  -6   8   1      313.53      347.43     75.22 o
  -5   8   1    15554.48    15776.04    276.07 o
  -4   8   1    15750.20    15822.08    246.63 o
  -3   8   1    26738.43    26536.12    343.65 o
  -2   8   1    19737.00    19995.77    274.25 o
  -1   8   1    21155.20    20831.50    263.73 o
   0   8   1      700.20      706.15     57.21 o
   1   8   1     1754.32     1783.90     71.48 o
   2   8   1     3975.40     3864.38    101.28 o
   3   8   1     8069.60     8063.69    158.46 o
   4   8   1     9019.48     9072.65    184.44 o
   5   8   1    14407.54    13845.55    282.27 o
   6   8   1     5327.71     5219.18    184.03 o
   7   8   1     5850.33     6087.34    199.53 o
   8   8   1      585.05      618.58    152.50 o
   9   8   1     1080.10     1350.00    196.91 o
  10   8   1       70.37      181.21    162.50 o
 -10   9   1      765.51      821.00    168.75 o
  -9   9   1      204.45      322.04    137.00 o
  -8   9   1     2539.31     2803.45    135.20 o
  -7   9   1     3795.11     3845.99    159.54 o
  -6   9   1     9711.88    10590.97    263.53 o
  -5   9   1     1689.16     1951.51     97.51 o
  -4   9   1      441.17      501.07     58.14 o
  -3   9   1      240.72      225.10     48.10 o
  -2   9   1      868.51      828.99     65.08 o
  -1   9   1     7221.36     7305.86    131.40 o
   0   9   1    24203.21    23453.11    313.12 o
   1   9   1     7720.86     7328.33    145.22 o
   2   9   1    12449.41    13130.55    224.56 o
   3   9   1     1023.00     1091.00     71.45 o
   4   9   1     9221.90     9381.63    197.40 o
   5   9   1      818.69      838.82     89.67 o
   6   9   1      443.12      611.42     93.69 o
   7   9   1     1937.86     1942.44    154.14 o
   8   9   1     1260.84     1178.93    184.90 o
   9   9   1      170.78       86.47    153.81 o
  10   9   1      689.71      716.74    190.51 o
 -10  10   1        4.99     -125.65    136.70 o
  -9  10   1      203.51       96.27    136.43 o
  -8  10   1      128.24       59.85     98.97 o
  -7  10   1      191.83      147.68    136.81 o
  -6  10   1       64.37       63.38     77.36 o
  -5  10   1     4694.38     4666.62    148.95 o
  -4  10   1       37.64       90.38     48.78 o
  -3  10   1     1478.53     1702.39     79.06 o
  -2  10   1        3.51       62.77     49.63 o
  -1  10   1     7420.76     7552.55    138.76 o
   0  10   1       52.75       79.84     46.81 o
   1  10   1      558.80      570.35     59.06 o
   2  10   1     1737.20     1700.40     86.39 o
   3  10   1        2.86       84.60     49.49 o
   4  10   1      272.69      256.16     65.09 o
   5  10   1       59.82      131.74     76.71 o
   6  10   1      503.12      544.43    119.73 o
   7  10   1       26.23      -64.17     98.20 o
   8  10   1      324.07      239.12    113.88 o
   9  10   1       57.88      146.76    150.39 o
  10  10   1        6.29       42.32    227.06 o
 -10  11   1      123.19      132.80    167.57 o
  -9  11   1      140.42     -118.66    137.13 o
  -8  11   1      288.14      505.48    122.50 o
  -7  11   1     2405.71     2346.88    185.36 o
  -6  11   1      302.00      371.69    179.62 o
  -5  11   1     1568.42     1424.76     84.49 o
  -4  11   1      456.29      362.63     60.36 o
  -3  11   1     2380.22     2600.36    103.04 o
  -2  11   1      336.11      371.60     68.50 o
  -1  11   1     1287.65     1524.10     71.53 o
   0  11   1     1893.03     2217.59     87.65 o
   1  11   1     7386.66     7341.55    157.68 o
   2  11   1      948.20      993.48     78.12 o
   3  11   1     8558.85     8880.27    190.15 o
   4  11   1      676.70      666.53    125.93 o
   5  11   1     2750.97     2540.13    120.31 o
   6  11   1      537.31      456.07    125.15 o
   7  11   1       91.90       68.20    114.79 o
   8  11   1      453.78      633.03    134.79 o
   9  11   1      494.94      494.50    243.82 o
 -10  12   1      828.03      973.10    207.74 o
  -9  12   1      562.54      792.39    579.83 o
  -8  12   1     1143.57     1166.53    153.64 o
  -7  12   1      380.63      296.62    121.49 o
  -6  12   1     1321.68     1376.27    150.90 o
  -5  12   1     6063.76     6332.12    178.03 o
  -4  12   1     8774.38     8832.68    195.05 o
  -3  12   1     6535.04     6729.23    166.98 o
  -2  12   1    12204.90    12703.21    213.81 o
  -1  12   1    16353.58    17337.29    275.12 o
   0  12   1     5249.69     5634.06    172.82 o
   1  12   1        4.84      -48.38     48.38 o
   2  12   1     2362.14     2760.77    113.43 o
   3  12   1     1056.21     1065.20     84.85 o
   4  12   1     4536.43     4466.95    206.89 o
   5  12   1     4745.25     4741.57    172.12 o
   6  12   1     2879.10     2673.25    196.15 o
   7  12   1     1242.28      718.44    143.99 o
   8  12   1     1010.35      870.43    161.56 o
   9  12   1      346.60      204.94    184.90 o
 -10  13   1     2315.78     2798.00    283.76 o
  -9  13   1     4863.72     4861.52    297.13 o
  -8  13   1     6437.17     5812.31    270.73 o
  -7  13   1     8874.38     8534.81    336.46 o
  -6  13   1     9232.15     8816.24    336.04 o
  -5  13   1     2345.80     2218.90    120.28 o
  -4  13   1      506.33      529.87     84.98 o
  -3  13   1      154.47      146.58     64.87 o
  -2  13   1       50.03       -7.02     49.63 o
  -1  13   1     5941.69     6107.12    163.65 o
   0  13   1    16234.91    16768.32    285.97 o
   1  13   1    26172.24    27373.32    363.63 o
   2  13   1    12284.00    12498.89    243.92 o
   3  13   1     8895.92     9271.71    210.06 o
   4  13   1     9227.60     9305.84    249.63 o
   5  13   1      541.44      547.68     95.49 o
   6  13   1     2021.08     1880.69    181.00 o
   7  13   1     1329.66     1303.78    172.96 o
   8  13   1     4108.83     4095.21    267.45 o
   9  13   1     1882.37     2038.12    223.58 o
  -9  14   1     2782.01     2790.98    443.05 o
  -8  14   1      656.96      489.34    149.47 o
  -7  14   1       65.29      101.81    125.87 o
  -6  14   1     4695.21     3975.65    258.28 o
  -5  14   1    17895.24    18141.62    351.40 o
  -4  14   1    23494.99    23476.68    416.68 o
  -3  14   1    33160.63    33047.58    491.42 o
  -2  14   1    28304.60    28467.30    400.44 o
  -1  14   1    23288.57    23348.95    344.83 o
   0  14   1     5197.57     5191.52    140.92 o
   1  14   1      499.89      567.57     71.33 o
   2  14   1     5775.25     5521.13    184.08 o
   3  14   1     6486.97     6327.14    179.90 o
   4  14   1     8813.80     8815.16    252.86 o
   5  14   1    14937.20    15034.86    340.28 o
   6  14   1     6644.45     6707.01    542.97 o
   7  14   1     6105.42     6477.47    438.44 o
   8  14   1     1369.55     1522.73    189.66 o
   9  14   1     1105.80     1263.53    243.22 o
  -9  15   1     5341.43     5297.73    285.81 o
  -8  15   1    14507.88    15200.17    481.96 o
  -7  15   1    11130.83    10922.46    401.56 o
  -6  15   1    13476.40    13499.55    442.72 o
  -5  15   1     4672.15     4636.36    176.85 o
  -4  15   1     2246.78     2241.26    138.29 o
  -3  15   1       37.85       58.22     71.08 o
  -2  15   1     3400.53     3250.81    208.26 o
  -1  15   1     8970.55     9139.88    245.45 o
   0  15   1    24067.01    23450.66    354.55 o
   1  15   1    21383.24    21199.58    350.90 o
   2  15   1    41879.25    41379.85    640.78 o
   3  15   1    15132.04    14453.08    423.73 o
   4  15   1    11633.32    11774.39    304.84 o
   5  15   1      557.42      655.94    110.68 o
   6  15   1      373.10      458.00    150.78 o
   7  15   1     3231.08     3540.79    250.35 o
   8  15   1     5328.19     5565.91    379.47 o
  -9  16   1     3108.47     3082.40    246.06 o
  -8  16   1     1555.25     1814.08    220.02 o
  -7  16   1      217.86      295.21    146.97 o
  -6  16   1     1880.58     1901.19    232.53 o
  -5  16   1     8969.03     9036.13    250.42 o
  -4  16   1    23562.64    23307.86    433.43 o
  -3  16   1    35545.36    35377.37    575.97 o
  -2  16   1    22584.05    22393.52    412.29 o
  -1  16   1    13270.08    13162.81    262.38 o
   0  16   1     3873.82     4120.04    229.48 o
   1  16   1       18.10      -25.44     77.20 o
   2  16   1     1519.50     1613.05    144.82 o
   3  16   1    13967.56    13444.96    371.65 o
   4  16   1    11952.07    11670.16    314.05 o
   5  16   1     6177.25     6487.50    258.03 o
   6  16   1     9229.47     8942.91    504.13 o
   7  16   1     6208.61     6307.38    426.33 o
   8  16   1     2960.94     2883.75    246.42 o
  -8  17   1     9726.79    10049.98    412.69 o
  -7  17   1     6997.75     7040.81    344.04 o
  -6  17   1     6285.05     6141.06    336.58 o
  -5  17   1     4985.02     4847.21    193.28 o
  -4  17   1     2662.53     2642.96    168.17 o
  -3  17   1      130.04      -28.63    111.97 o
  -2  17   1     6595.05     6603.10    210.59 o
  -1  17   1     5614.07     5767.27    195.56 o
   0  17   1    11813.32    11753.70    268.02 o
   1  17   1    12435.99    13236.68    271.67 o
   2  17   1    26991.79    27591.72    489.52 o
   3  17   1    12563.60    12790.43    374.72 o
   4  17   1     2791.58     2850.58    197.14 o
   5  17   1      114.21      239.10    109.46 o
   6  17   1      266.07      129.04    155.50 o
   7  17   1     1306.66     1411.49    208.54 o
   8  17   1     3470.88     3728.80    283.09 o
  -8  18   1      304.34      489.75    186.20 o
  -7  18   1      100.37      277.68    167.91 o
  -6  18   1      339.38      537.48    169.69 o
  -5  18   1     4521.72     4395.59    231.40 o
  -4  18   1     6652.18     6858.33    260.95 o
  -3  18   1    17552.63    17318.64    422.71 o
  -2  18   1    11465.35    11203.19    281.73 o
  -1  18   1     3654.76     3391.97    164.37 o
   0  18   1      386.33      308.93    119.58 o
   1  18   1       10.03      104.96     93.10 o
   2  18   1     2264.14     2281.41    149.74 o
   3  18   1     4622.65     4683.01    240.93 o
   4  18   1     6298.44     5965.45    514.23 o
   5  18   1     2812.47     3127.34    294.30 o
   6  18   1     2711.00     2916.18    262.65 o
   7  18   1     1730.90     1968.29    241.01 o
  -7  19   1     2122.81     2542.15    259.22 o
  -6  19   1     2399.45     2232.23    504.40 o
  -5  19   1      571.50      509.96    140.45 o
  -4  19   1       94.52     -104.77    104.77 o
  -3  19   1        1.72     -100.00    100.00 o
  -2  19   1      583.11      449.20    112.28 o
  -1  19   1      887.92      877.12    119.64 o
   0  19   1     4773.05     4154.16    230.95 o
   1  19   1     4434.18     4136.31    211.94 o
   2  19   1     2753.24     2920.24    169.53 o
   3  19   1     1441.69     1385.37    173.97 o
   4  19   1      177.08       41.41    131.36 o
   5  19   1       34.35       75.12    165.40 o
   6  19   1      503.05      509.27    185.22 o
   7  19   1     1518.81     1559.05    243.04 o
  -7  20   1       40.74      193.85    183.68 o
  -6  20   1       17.09      -80.15    143.92 o
  -5  20   1     1833.54     1823.23    193.79 o
  -4  20   1      868.42     1009.88    161.18 o
  -3  20   1      185.79      339.35    123.62 o
  -2  20   1     1296.65     1527.94    145.94 o
  -1  20   1      297.77      330.70    241.95 o
   0  20   1       33.70     -116.75    129.55 o
   1  20   1      668.46      538.64    144.85 o
   2  20   1       54.55     -105.11    125.38 o
   3  20   1       24.03     -139.89    139.89 o
   4  20   1       20.72       96.91    139.28 o
   5  20   1      307.99      249.96    148.87 o
   6  20   1      644.70      887.66    248.02 o
  -6  21   1       28.90     -109.25    148.79 o
  -5  21   1       18.81     -130.74    130.74 o
  -4  21   1      204.23       27.91    127.94 o
  -3  21   1       46.38      191.44    128.77 o
  -2  21   1      249.23      328.36    145.59 o
  -1  21   1        5.00     -154.48    154.48 o
   0  21   1        8.64     -125.04    132.70 o
   1  21   1      234.33      142.09    158.26 o
   2  21   1     1206.65     1232.68    186.14 o
   3  21   1      434.48      457.15    156.49 o
   4  21   1       61.42      -16.37    141.28 o
   5  21   1        7.96      -74.38    137.28 o
   6  21   1      142.63      312.68    226.16 o
  -6  22   1      807.63      666.82    187.35 o
  -5  22   1     1386.99     1076.64    186.98 o
  -4  22   1     2952.42     2717.27    238.35 o
  -3  22   1     3637.63     4014.61    458.16 o
  -2  22   1     2209.91     2019.56    269.44 o
  -1  22   1     1716.69     1397.04    196.46 o
   0  22   1      859.26      646.01    164.96 o
   1  22   1      143.35      246.18    153.87 o
   2  22   1        7.68      -82.91    143.49 o
   3  22   1      415.47      482.08    166.53 o
   4  22   1     1024.37     1287.66    259.76 o
   5  22   1      565.77      424.81    236.42 o
  -5  23   1      837.25      756.48    184.89 o
  -4  23   1      232.49      163.97    158.16 o
  -3  23   1       42.59       70.47    152.39 o
  -2  23   1      207.08      -26.90    180.73 o
  -1  23   1      853.27      767.40    180.03 o
   0  23   1     3850.09     3822.07    267.69 o
   1  23   1     4486.80     4537.73    333.01 o
   2  23   1     4265.07     3592.88    266.35 o
   3  23   1     3084.29     2574.95    242.33 o
   4  23   1     3127.28     3346.11    322.45 o
  -4  24   1     3820.22     3575.30    270.08 o
  -3  24   1     6125.70     6334.78    337.20 o
  -2  24   1     6415.13     6699.35    387.26 o
  -1  24   1     6522.70     6679.45    334.16 o
   0  24   1     1365.27     1320.44    248.99 o
   1  24   1       24.53     -108.22    172.98 o
   2  24   1      901.02     1215.25    238.80 o
   3  24   1     1305.54     1023.30    205.13 o
  -2  25   1       93.26      334.65    202.40 o
  -1  25   1     2345.77     2451.04    287.50 o
   0  25   1     7188.84     6790.87    352.23 o
   1  25   1     7547.34     6995.23    407.28 o
   2  25   1     6731.53     6727.49    403.42 o
 -11   0   2      679.86      917.37    201.15 o
 -10   0   2     1274.27     1441.61    138.69 o
  -9   0   2     2510.90     2820.04    151.37 o
  -8   0   2    20763.95    21536.46    540.91 o
  -7   0   2    40821.31    41128.79    939.61 o
  -4   0   2    25971.21    26765.25    981.37 o
  -3   0   2    15841.75    15738.52    595.83 o
  -2   0   2     4549.77     4321.48    100.71 o
  -1   0   2      113.87      140.53     32.74 o
   0   0   2    45674.15    47042.59    740.60 o
   1   0   2    37675.73    37926.46    611.71 o
   2   0   2    45809.93    44491.52    637.53 o
   3   0   2    32990.63    33400.83    556.54 o
   4   0   2    24200.73    23201.87    469.38 o
   5   0   2    10020.80     9439.03    315.67 o
   6   0   2     4730.74     4564.78    337.54 o
   7   0   2     1498.92     1579.59    157.22 o
   8   0   2      111.07      248.39    175.24 o
   9   0   2     2290.02     2019.13    297.15 o
  10   0   2     4240.85     3669.48    382.49 o
 -11   1   2     9985.94    10237.19    368.63 o
 -10   1   2     8513.90     8615.00    297.89 o
  -9   1   2     9198.80     8995.83    263.06 o
  -8   1   2     8492.14     8311.89    211.39 o
  -7   1   2     3791.28     3556.14    149.59 o
  -6   1   2       67.16      141.86     69.34 o
  -5   1   2     7397.80     6956.46    256.01 o
  -4   1   2    13735.39    13571.58    594.31 o
  -3   1   2    45283.82    44804.77    727.67 o
  -2   1   2    64835.95    66521.10    778.52 o
  -1   1   2   114830.88   120881.77   1391.81 o
   0   1   2    55083.86    55794.51    713.61 o
   1   1   2    11733.05    11466.03    155.05 o
   2   1   2     1195.18     1475.20     53.45 o
   3   1   2      202.05      229.64     35.36 o
   4   1   2    13354.14    13444.97    293.02 o
   5   1   2    16370.06    16344.90    504.35 o
   6   1   2    17414.47    17431.89    359.77 o
   7   1   2     8503.33     8663.12    547.77 o
   8   1   2     3377.10     3255.29    221.90 o
   9   1   2     4122.06     4265.89    268.83 o
  10   1   2      971.69      714.73    182.07 o
 -11   2   2     1492.51     1724.38    136.80 o
 -10   2   2       13.51       11.40     71.47 o
  -9   2   2     2582.95     2449.83    122.57 o
  -8   2   2    12104.74    11575.19    390.87 o
  -7   2   2    28958.09    28067.21    889.94 o
  -6   2   2    36305.57    35867.89    934.89 o
  -5   2   2    30044.10    28820.32    579.98 o
  -4   2   2    22686.57    21822.66    515.62 o
  -3   2   2     8708.78     8819.82    140.70 o
  -2   2   2     8778.51     9597.05    105.57 o
  -1   2   2      674.86      794.13     35.96 o
   0   2   2    18940.19    19411.72    299.60 o
   1   2   2     7886.72     7539.04    116.87 o
   2   2   2    18272.04    17730.63    212.79 o
   3   2   2    16011.17    15962.66    211.27 o
   4   2   2    27781.78    28364.86    406.83 o
   5   2   2     5458.55     5406.31    138.11 o
   6   2   2     3912.07     4105.81    173.54 o
   7   2   2       13.77        8.05     81.27 o
   8   2   2      920.10      957.69    188.20 o
   9   2   2     2447.58     2580.60    222.07 o
  10   2   2     3085.00     3226.30    328.39 o
 -11   3   2     3353.77     3667.30    217.12 o
 -10   3   2     6095.50     6163.18    183.82 o
  -9   3   2     5983.65     5638.89    188.28 o
  -8   3   2     2864.57     3080.17    246.87 o
  -7   3   2      103.92      175.32     81.70 o
  -6   3   2      212.83      266.95     72.89 o
  -5   3   2     3305.04     3708.98    123.17 o
  -4   3   2     7591.47     7394.19    134.66 o
  -3   3   2    47200.79    47591.86    622.76 o
  -2   3   2    51473.82    52651.00    524.05 o
  -1   3   2     9769.30     9556.78    142.92 o
   0   3   2    44781.26    46591.80    610.78 o
   1   3   2    25392.23    25798.79    333.18 o
   2   3   2     1296.66     1393.71     53.10 o
   3   3   2     1189.90     1194.51     70.20 o
   4   3   2    11770.66    11352.42    200.67 o
   5   3   2     5505.89     5695.82    147.16 o
   6   3   2     3827.58     4031.34    151.42 o
   7   3   2     4684.55     4689.45    201.72 o
   8   3   2     4344.58     4429.26    255.63 o
   9   3   2      405.03      545.95    158.91 o
  10   3   2      187.22      426.21    175.60 o
 -11   4   2      375.56      490.24    128.07 o
 -10   4   2       71.01      -29.71     72.73 o
  -9   4   2     1098.59      970.70    199.63 o
  -8   4   2     3107.65     3373.96    180.64 o
  -7   4   2     6062.64     6019.41    203.40 o
  -6   4   2      729.67      632.06     77.65 o
  -5   4   2     8395.45     8192.70    199.50 o
  -4   4   2     1234.12     1084.33     65.10 o
  -3   4   2       56.56       68.22     30.32 o
  -2   4   2      105.23       64.83     33.49 o
  -1   4   2    27137.81    28357.76    391.98 o
   0   4   2     2532.97     2674.92     68.23 o
   1   4   2     9878.53     9846.15    150.05 o
   2   4   2    14653.15    14634.21    215.14 o
   3   4   2     5702.43     5462.22    106.98 o
   4   4   2     1295.25     1157.05     66.97 o
   5   4   2      777.26      655.00     95.60 o
   6   4   2      171.44      240.69     68.62 o
   7   4   2      852.45      799.69    113.83 o
   8   4   2      126.07      -22.72    155.43 o
   9   4   2     1223.39     1326.24    191.12 o
  10   4   2      101.01      134.49    300.20 o
 -11   5   2       12.82     -105.92    105.92 o
 -10   5   2      150.40      204.93     78.23 o
  -9   5   2       49.68       68.57    166.10 o
  -8   5   2        7.93      -16.76    143.24 o
  -7   5   2     1358.08     1537.78    146.36 o
  -6   5   2      798.27      920.74     81.14 o
  -5   5   2       80.43       67.70     50.05 o
  -4   5   2        7.97      -19.20     30.21 o
  -3   5   2      319.46      397.41     31.77 o
  -2   5   2     1096.77     1134.51     50.33 o
  -1   5   2     6920.19     6873.80    127.85 o
   0   5   2      354.32      431.91     42.45 o
   1   5   2     2350.30     2532.76     68.94 o
   2   5   2      577.12      559.93     49.75 o
   3   5   2     6525.34     7453.38    132.93 o
   4   5   2      269.95      248.86     43.36 o
   5   5   2      401.05      340.87     58.89 o
   6   5   2      198.28      172.41    106.68 o
   7   5   2       89.61       67.36     89.68 o
   8   5   2      117.01      198.73    132.06 o
   9   5   2        2.82       57.10    136.67 o
  10   5   2       20.94      -40.32    178.68 o
 -11   6   2      180.43      198.05    122.48 o
 -10   6   2       53.64       86.00     79.49 o
  -9   6   2      188.40      111.95     70.45 o
  -8   6   2     1372.51     1306.56     86.26 o
  -7   6   2     1648.64     1584.09     80.28 o
  -6   6   2     3152.82     3194.70    138.90 o
  -5   6   2      953.38      879.12     51.35 o
  -4   6   2     7598.39     7509.19    235.90 o
  -3   6   2      763.27      939.28     55.62 o
  -2   6   2       62.61       55.42     35.41 o
  -1   6   2      125.63      145.12     40.74 o
   0   6   2     2263.67     2671.44     76.46 o
   1   6   2     1598.87     1947.33     73.41 o
   2   6   2     9617.48     9624.94    159.85 o
   3   6   2     1359.77     1307.50     65.62 o
   4   6   2     4973.33     4691.17    120.93 o
   5   6   2       24.46      -52.87     54.65 o
   6   6   2     3545.75     3537.70    144.70 o
   7   6   2        4.72       32.13     80.88 o
   8   6   2       20.89       16.91    125.89 o
   9   6   2      504.29      448.19    137.35 o
  10   6   2      166.84      292.86    197.48 o
 -11   7   2     2176.54     2212.54    194.47 o
 -10   7   2     2975.81     3057.83    347.55 o
  -9   7   2     3955.50     4004.33    167.75 o
  -8   7   2     1215.01     1134.11     94.24 o
  -7   7   2       26.32       43.12     52.86 o
  -6   7   2      787.48      694.80     64.52 o
  -5   7   2      795.76      882.35     57.60 o
  -4   7   2      226.89      202.32     41.05 o
  -3   7   2    29584.31    30271.12    376.01 o
  -2   7   2     9072.65     9379.72    158.82 o
  -1   7   2     8961.20     9154.16    162.21 o
   0   7   2    17012.10    18666.03    296.69 o
   1   7   2    18528.41    19242.30    284.18 o
   2   7   2      696.28      676.13     58.09 o
   3   7   2     1058.21     1165.66     63.54 o
   4   7   2     3879.40     3744.95    106.76 o
   5   7   2     2465.62     2395.41    104.52 o
   6   7   2      690.82      830.13     87.98 o
   7   7   2     3406.68     3454.19    158.41 o
   8   7   2     3046.63     2798.00    196.71 o
   9   7   2      690.56      703.13    152.95 o
  10   7   2       33.48       96.51    168.15 o
 -11   8   2     2009.80     2144.74    206.07 o
 -10   8   2        3.52      -54.05    110.70 o
  -9   8   2     1847.35     2022.86    147.43 o
  -8   8   2    14570.43    15248.80    376.74 o
  -7   8   2    21077.00    21055.64    406.91 o
  -6   8   2    15227.61    15456.13    273.81 o
  -5   8   2    13737.77    13621.13    487.04 o
  -4   8   2    15620.23    15585.18    244.81 o
  -3   8   2     2290.18     2470.21     79.76 o
  -2   8   2     2477.15     2484.52     67.96 o
  -1   8   2     3957.38     3880.20     99.24 o
   0   8   2     5155.38     4890.92    112.85 o
   1   8   2     5136.26     5057.55    126.13 o
   2   8   2    26444.35    26560.95    375.71 o
   3   8   2    17082.59    17394.83    272.67 o
   4   8   2    15051.01    14947.11    266.30 o
   5   8   2     2589.50     2738.48    116.02 o
   6   8   2     1061.68     1132.79    119.65 o
   7   8   2      122.57       82.36     90.49 o
   8   8   2      307.77      154.29    143.14 o
   9   8   2     2283.44     2009.75    230.65 o
  10   8   2     1661.94     1745.30    437.35 o
 -11   9   2     6366.12     7045.53    350.10 o
 -10   9   2     7761.39     7909.70    518.88 o
  -9   9   2     7478.74     7631.70    263.73 o
  -8   9   2     6538.24     6669.01    198.95 o
  -7   9   2     1299.18     1191.82     98.87 o
  -6   9   2      690.72      600.84     73.35 o
  -5   9   2     4247.16     4609.19    176.66 o
  -4   9   2    10979.94    11004.77    208.71 o
  -3   9   2    39642.88    40068.65    495.86 o
  -2   9   2    44133.26    44797.58    538.98 o
  -1   9   2    32279.45    33203.64    395.21 o
   0   9   2    29246.19    29163.03    378.62 o
   1   9   2    16797.03    16615.26    284.81 o
   2   9   2      488.79      508.24     66.66 o
   3   9   2     1572.60     1506.90     88.80 o
   4   9   2    10902.17    10606.70    219.58 o
   5   9   2    10842.38    10837.99    272.44 o
   6   9   2    13649.17    12557.16    539.24 o
   7   9   2     8427.48     8670.37    306.25 o
   8   9   2     6054.63     5996.26    435.83 o
   9   9   2     2787.36     3047.05    892.23 o
 -11  10   2      442.68      658.01    172.44 o
 -10  10   2      330.63      252.42    155.43 o
  -9  10   2     2374.50     2599.76    215.28 o
  -8  10   2    10906.76    11048.67    312.95 o
  -7  10   2    31954.33    30705.09    907.49 o
  -6  10   2    43314.50    42609.81    632.91 o
  -5  10   2    38512.66    38423.14    575.68 o
  -4  10   2    14503.31    14854.27    254.54 o
  -3  10   2     2808.86     2945.26    148.74 o
  -2  10   2     1396.10     1692.60     68.64 o
  -1  10   2     7154.56     7515.76    172.59 o
   0  10   2     6948.13     6755.13    152.27 o
   1  10   2    20629.69    21269.46    324.49 o
   2  10   2    17700.58    17715.52    310.35 o
   3  10   2    16227.85    15715.63    287.77 o
   4  10   2    17403.80    17928.65    320.53 o
   5  10   2    15995.03    15014.84    303.02 o
   6  10   2     1479.24     1426.96    153.28 o
   7  10   2       35.32        3.47    118.63 o
   8  10   2      556.33      317.88    124.06 o
   9  10   2     2991.00     3331.79    338.30 o
 -10  11   2     8016.62     8115.20    387.74 o
  -9  11   2     3561.90     3448.34    358.11 o
  -8  11   2     8390.90     8915.54    306.27 o
  -7  11   2     1385.98     1199.32    138.26 o
  -6  11   2        0.61      -48.64     63.08 o
  -5  11   2     7800.41     7786.04    202.22 o
  -4  11   2    14592.98    15070.34    242.97 o
  -3  11   2    15335.05    15334.53    262.61 o
  -2  11   2    50449.25    50375.25    612.54 o
  -1  11   2    50063.92    50655.29    584.47 o
   0  11   2    56785.96    57649.56    804.73 o
   1  11   2     7861.96     8061.68    175.88 o
   2  11   2     1187.65     1436.02     93.77 o
   3  11   2      966.44      941.62     87.59 o
   4  11   2     3442.78     3521.52    148.80 o
   5  11   2    14156.72    14130.55    301.49 o
   6  11   2    12121.56    12088.34    626.29 o
   7  11   2     5096.37     5287.65    255.02 o
   8  11   2     2511.86     2428.01    191.74 o
   9  11   2     2074.57     2035.83    258.80 o
 -10  12   2       13.39      -79.69    157.72 o
  -9  12   2     2816.43     2975.32    205.26 o
  -8  12   2     4729.90     4516.83    242.07 o
  -7  12   2    17837.27    17162.90    468.16 o
  -6  12   2    22313.67    21971.35    579.24 o
  -5  12   2    14509.53    14417.62    283.27 o
  -4  12   2     2891.93     2927.27    115.19 o
  -3  12   2     2004.10     1898.72    101.31 o
  -2  12   2      372.94      550.04     57.13 o
  -1  12   2     3886.58     4094.89    115.75 o
   0  12   2     9425.05     9153.99    179.63 o
   1  12   2    26343.01    26528.64    376.24 o
   2  12   2     9173.14     9135.36    217.15 o
   3  12   2    15021.53    14668.03    306.10 o
   4  12   2    12924.07    12928.89    300.36 o
   5  12   2     6307.35     6006.39    239.18 o
   6  12   2      556.14      781.51    160.86 o
   7  12   2       20.39      148.48    120.14 o
   8  12   2      756.33      675.26    152.08 o
   9  12   2      612.12      365.80    200.47 o
 -10  13   2     3339.32     3762.05    359.63 o
  -9  13   2     3032.83     2872.93    200.13 o
  -8  13   2     1654.86     1552.68    225.60 o
  -7  13   2      851.98      986.19    182.16 o
  -6  13   2      229.09      174.25    102.06 o
  -5  13   2       29.31       19.21     71.43 o
  -4  13   2     6516.80     6497.01    199.79 o
  -3  13   2     4160.15     4157.73    138.63 o
  -2  13   2    20615.37    20284.20    302.73 o
  -1  13   2    10383.86    10369.49    195.17 o
   0  13   2     8667.39     8633.09    178.89 o
   1  13   2      395.60      459.11     67.68 o
   2  13   2       23.90      -31.70     67.74 o
   3  13   2      339.93      393.71     83.83 o
   4  13   2     5660.50     5818.78    204.94 o
   5  13   2     2136.27     2074.69    148.95 o
   6  13   2     4637.52     4676.54    260.35 o
   7  13   2     1581.08     1634.47    190.18 o
   8  13   2     1595.78     1812.34    216.12 o
   9  13   2      596.91      900.53    228.10 o
 -10  14   2      125.33      188.79    187.45 o
  -9  14   2      892.98     1068.53    168.08 o
  -8  14   2     1727.47     1863.13    188.57 o
  -7  14   2     3805.41     3962.15    235.61 o
  -6  14   2     2130.56     2028.35    166.81 o
  -5  14   2     9927.36     9475.65    244.51 o
  -4  14   2     1688.75     1517.04    113.37 o
  -3  14   2      347.96      388.05     77.11 o
  -2  14   2     1849.74     2011.92     91.19 o
  -1  14   2      932.12     1022.58     78.01 o
   0  14   2      978.43     1420.48    108.71 o
   1  14   2      443.27      527.47     85.41 o
   2  14   2     3374.25     3637.43    151.37 o
   3  14   2     3652.93     3738.08    172.05 o
   4  14   2      167.28      115.55     93.73 o
   5  14   2      711.50      829.67    114.73 o
   6  14   2      665.61      861.44    166.11 o
   7  14   2       59.19      211.37    156.86 o
   8  14   2      559.25      600.64    168.91 o
  -9  15   2      496.93      387.32    157.24 o
  -8  15   2        3.92       56.90    137.96 o
  -7  15   2      557.39      414.99    146.24 o
  -6  15   2       20.86        0.24    108.81 o
  -5  15   2        2.19      -41.73     78.34 o
  -4  15   2     1947.35     1990.54    127.98 o
  -3  15   2     1404.87     1587.79    110.91 o
  -2  15   2     1735.37     1660.62    122.50 o
  -1  15   2        9.89       33.58     57.19 o
   0  15   2      389.44      320.57     70.18 o
   1  15   2        1.41      -68.62     68.62 o
   2  15   2     1197.78     1150.89    124.56 o
   3  15   2     2710.34     2714.51    178.18 o
   4  15   2      879.06      924.98    176.16 o
   5  15   2      183.01      141.54    124.67 o
   6  15   2       86.56     -130.44    130.44 o
   7  15   2       12.56      -20.86    147.50 o
   8  15   2      201.51      445.38    168.94 o
  -9  16   2       18.23        5.18    169.03 o
  -8  16   2       17.79      101.63    158.65 o
  -7  16   2      724.61      493.16    193.82 o
  -6  16   2     1197.76     1275.15    163.96 o
  -5  16   2      770.39      648.78    105.59 o
  -4  16   2       13.96      196.43     99.43 o
  -3  16   2       44.09      -80.81     80.81 o
  -2  16   2      119.04       95.99     83.79 o
  -1  16   2      302.18      160.66    114.95 o
   0  16   2       98.08      116.71     66.36 o
   1  16   2      454.05      660.02    120.71 o
   2  16   2      953.71     1082.03    126.40 o
   3  16   2       78.37       22.10    109.58 o
   4  16   2     2011.15     1934.80    150.09 o
   5  16   2      518.61      518.60    115.33 o
   6  16   2      190.11      117.65    154.02 o
   7  16   2        1.23       75.82    153.49 o
   8  16   2        7.53      -46.66    150.92 o
  -9  17   2     1067.27     1135.02    199.50 o
  -8  17   2     1459.67     1158.01    198.57 o
  -7  17   2      172.72      196.10    151.15 o
  -6  17   2       14.58      -92.05     92.05 o
  -5  17   2       86.21      121.60     94.42 o
  -4  17   2     2953.54     3226.93    179.42 o
  -3  17   2     3784.80     3941.93    173.15 o
  -2  17   2     5447.95     5475.36    249.43 o
  -1  17   2     6951.87     6634.88    211.03 o
   0  17   2     4197.70     4113.04    197.04 o
   1  17   2     4211.08     4119.69    172.14 o
   2  17   2     1516.16     1207.80    181.76 o
   3  17   2        2.35      -14.88    114.59 o
   4  17   2      576.34      758.48    142.98 o
   5  17   2     1685.94     1646.67    167.05 o
   6  17   2     2571.48     2305.45    422.36 o
   7  17   2     1373.47     1307.30    212.60 o
  -8  18   2     4637.37     4709.58    300.43 o
  -7  18   2     6493.56     6683.26    346.82 o
  -6  18   2     5525.82     5336.13    222.16 o
  -5  18   2     8425.61     8346.72    430.39 o
  -4  18   2     7235.13     7178.64    253.90 o
  -3  18   2     2223.71     2361.40    165.84 o
  -2  18   2      124.11      261.27     95.19 o
  -1  18   2      399.11      374.89    100.32 o
   0  18   2      824.53      884.31    124.94 o
   1  18   2     3008.98     2772.90    178.31 o
   2  18   2     7255.20     6751.39    258.23 o
   3  18   2     7679.99     7923.98    459.70 o
   4  18   2     3205.67     3257.03    281.39 o
   5  18   2     1531.56     1299.05    191.97 o
   6  18   2     1007.66     1094.32    205.98 o
   7  18   2      371.17      240.06    180.57 o
  -8  19   2     1728.05     1713.62    243.11 o
  -7  19   2      325.85      117.59    170.17 o
  -6  19   2        1.02     -117.12    117.12 o
  -5  19   2       46.10      112.92    120.72 o
  -4  19   2     3053.59     3258.78    193.40 o
  -3  19   2     9315.44     9332.24    306.46 o
  -2  19   2    14076.14    14388.06    343.07 o
  -1  19   2     9281.30     9713.44    293.12 o
   0  19   2    12528.48    13156.94    395.32 o
   1  19   2     4733.04     4584.73    221.54 o
   2  19   2     1982.61     2236.82    201.06 o
   3  19   2      903.80      921.79    165.64 o
   4  19   2     5678.68     5523.77    308.08 o
   5  19   2     2999.98     3227.14    244.08 o
   6  19   2     4282.16     4299.62    316.51 o
  -7  20   2     8924.75     9311.38    470.76 o
  -6  20   2     9858.18     9802.75    356.98 o
  -5  20   2     9389.30     9418.88    309.24 o
  -4  20   2     4427.51     4245.11    220.01 o
  -3  20   2     1472.19     1406.14    158.68 o
  -2  20   2      238.03       76.89    104.32 o
  -1  20   2      823.37     1073.34    145.58 o
   0  20   2     3188.19     3473.84    239.09 o
   1  20   2     6293.52     6136.57    257.80 o
   2  20   2     8562.62     8585.02    538.44 o
   3  20   2    10670.33    10634.60    540.86 o
   4  20   2     5111.75     5411.06    280.92 o
   5  20   2     3992.82     3906.49    273.53 o
   6  20   2      879.03      836.70    259.06 o
  -7  21   2     1085.91     1141.26    280.62 o
  -6  21   2       70.80      -75.30    218.89 o
  -5  21   2     1604.37     1636.82    176.05 o
  -4  21   2     4464.66     4674.15    358.61 o
  -3  21   2     7707.61     8034.42    314.74 o
  -2  21   2    13236.92    12711.01    329.81 o
  -1  21   2    12595.33    12723.46    407.95 o
   0  21   2    13503.80    13868.23    429.46 o
   1  21   2     2121.25     2134.56    209.48 o
   2  21   2      936.14      618.33    162.01 o
   3  21   2      425.20      552.91    169.51 o
   4  21   2     1426.73     1251.71    192.13 o
   5  21   2     2752.18     3100.17    263.10 o
  -6  22   2     9459.48    10159.94    641.92 o
  -5  22   2     6174.83     6235.54    282.66 o
  -4  22   2     2390.12     2157.71    195.59 o
  -3  22   2      587.44      528.50    143.77 o
  -2  22   2      148.78      179.63    173.84 o
  -1  22   2     1801.07     1500.10    196.98 o
   0  22   2     4109.87     4208.92    263.19 o
   1  22   2     5455.40     5601.68    396.13 o
   2  22   2     2756.86     2789.70    236.45 o
   3  22   2     4462.50     4658.69    282.53 o
   4  22   2     5104.40     5019.95    299.26 o
   5  22   2     3687.13     3889.13    489.25 o
  -5  23   2      843.13     1028.67    176.59 o
  -4  23   2     1381.17     1630.41    193.54 o
  -3  23   2     1533.94     1649.51    207.13 o
  -2  23   2     5553.03     5654.62    573.72 o
  -1  23   2     6320.56     6605.86    592.30 o
   0  23   2     4020.75     3600.14    261.97 o
   1  23   2      684.97     1004.93    218.23 o
   2  23   2       22.37       97.78    157.52 o
   3  23   2      271.10      178.98    164.87 o
   4  23   2     1271.41      804.57    216.22 o
  -4  24   2      592.17      405.52    177.73 o
  -3  24   2       59.13       56.26    161.39 o
  -2  24   2       65.14      285.00    195.23 o
  -1  24   2      454.19      529.91    180.15 o
   0  24   2      735.98      752.41    283.52 o
   1  24   2      661.44      678.97    217.96 o
   2  24   2     1255.31      627.79    237.07 o
   3  24   2      623.57      411.33    182.36 o
  -3  25   2      232.53      327.99    243.25 o
  -2  25   2      593.70      534.55    355.87 o
  -1  25   2      103.58      -74.36    198.75 o
   0  25   2       19.01      -41.98    163.57 o
   1  25   2      142.38       54.19    239.73 o
 -12   1   3      493.81      321.37    125.75 o
 -11   1   3      297.59      350.75     86.83 o
 -10   1   3       16.85       33.38     56.16 o
  -9   1   3       20.46       59.70     74.14 o
  -8   1   3      286.40      331.03     70.28 o
  -7   1   3     2364.73     2190.57    118.86 o
  -6   1   3     2967.26     2770.40    140.20 o
  -5   1   3    15763.93    15865.47    482.09 o
  -4   1   3      371.47      261.03     47.86 o
  -3   1   3     8218.42     7939.50    123.08 o
  -2   1   3    27008.71    28363.26    292.54 o
  -1   1   3     4344.61     4611.40     83.76 o
   0   1   3     6497.60     7178.76    116.71 o
   1   1   3      216.20      241.26     40.85 o
   2   1   3     1496.03     1691.66     60.07 o
   3   1   3      182.81      251.63     40.61 o
   4   1   3     1643.06     1739.05    102.79 o
   5   1   3     3150.90     2971.30    108.96 o
   6   1   3      170.82      160.02     88.33 o
   7   1   3       61.90       28.95    113.14 o
   8   1   3      538.07      366.87    145.46 o
   9   1   3        0.60      262.92    157.72 o
  10   1   3        5.74     -152.33    152.33 o
 -12   2   3      849.09      802.84    142.30 o
 -11   2   3     2579.91     2497.48    129.92 o
 -10   2   3     4774.49     4779.40    259.82 o
  -9   2   3     4561.13     4579.98    172.95 o
  -8   2   3     5088.90     4898.68    204.43 o
  -7   2   3     7872.22     7760.48    245.50 o
  -6   2   3      645.15      580.78     64.32 o
  -5   2   3     2538.72     2557.76    106.53 o
  -4   2   3     6044.14     5865.29    135.16 o
  -3   2   3       93.21      153.14     25.46 o
  -2   2   3    41328.76    42201.80    406.42 o
  -1   2   3      352.15      441.85     35.44 o
   0   2   3    55002.42    57447.58    750.36 o
   1   2   3    14626.83    14797.60    215.64 o
   2   2   3    13368.87    13682.20    194.72 o
   3   2   3     5507.99     5381.52    117.00 o
   4   2   3     3732.62     3831.91    154.34 o
   5   2   3     1273.40     1214.32     81.84 o
   6   2   3     3739.07     4172.31    256.08 o
   7   2   3     2060.63     1828.42    262.87 o
   8   2   3     1864.57     1803.65    203.65 o
   9   2   3     2415.74     2374.14    233.08 o
  10   2   3     1490.98     1732.38    234.90 o
 -12   3   3     1855.75     1766.95    259.06 o
 -11   3   3     1977.79     2092.27    274.30 o
 -10   3   3      346.05      324.58    161.53 o
  -9   3   3        4.81      -89.42     89.42 o
  -8   3   3      826.28      799.39    109.37 o
  -7   3   3    11651.91    11651.62    349.08 o
  -6   3   3    13393.09    12877.93    318.60 o
  -5   3   3    29259.18    28630.81    491.31 o
  -4   3   3    25038.63    25414.06    357.60 o
  -3   3   3    36026.79    36750.58    399.35 o
  -2   3   3     9753.77    10193.70    128.13 o
  -1   3   3       60.58       98.53     33.51 o
   0   3   3    28003.50    28936.87    376.90 o
   1   3   3    28087.97    28758.50    351.11 o
   2   3   3    11842.34    11560.83    186.28 o
   3   3   3     9083.37     8204.54    142.68 o
   4   3   3    12483.55    12426.20    215.11 o
   5   3   3    16762.29    16083.88    386.70 o
   6   3   3     2943.08     3120.13    131.11 o
   7   3   3     1295.50     1176.82    159.86 o
   8   3   3      153.40       -0.56    138.67 o
   9   3   3      361.86      592.82    171.29 o
  10   3   3      939.97      841.25    206.35 o
 -12   4   3     1850.91     1699.11    291.06 o
 -11   4   3     3629.04     3738.05    348.97 o
 -10   4   3    17029.94    18155.38    795.46 o
  -9   4   3    17388.17    15781.19    690.31 o
  -8   4   3    19537.11    19061.08    681.17 o
  -7   4   3    14111.85    13825.81    587.45 o
  -6   4   3     2394.72     2523.72    171.01 o
  -5   4   3      621.35      656.58     65.76 o
  -4   4   3     2261.04     2339.04     88.36 o
  -3   4   3    16578.83    17884.03    201.55 o
  -2   4   3    17906.57    18492.01    236.86 o
  -1   4   3     3965.55     4332.67     91.65 o
   0   4   3    16490.07    16223.80    236.59 o
   1   4   3     9379.01     8921.94    148.23 o
   2   4   3    20062.58    18241.26    252.44 o
   3   4   3    13837.46    13739.94    217.30 o
   4   4   3      397.95      315.41     52.70 o
   5   4   3     1339.57     1500.08    168.70 o
   6   4   3     8270.08     7964.34    298.03 o
   7   4   3    11240.69    10847.96    415.59 o
   8   4   3    10673.53     9883.49    413.30 o
   9   4   3     5053.93     5303.54    327.38 o
  10   4   3     1858.19     1961.99    249.54 o
 -11   5   3     3084.45     3011.17    336.78 o
 -10   5   3     1610.44     1923.12    269.72 o
  -9   5   3      249.52      105.15    164.58 o
  -8   5   3     1354.34     1394.01    148.02 o
  -7   5   3    10187.12     9710.04    356.29 o
  -6   5   3    11805.29    11586.61    266.92 o
  -5   5   3    54621.08    53999.54    803.42 o
  -4   5   3    66109.89    68135.95    830.11 o
  -3   5   3    61149.61    62807.18    665.84 o
  -2   5   3     4321.19     4358.17     90.47 o
  -1   5   3      640.31      692.65     48.60 o
   0   5   3       18.45      107.36     38.70 o
   1   5   3     9889.25     9766.04    184.33 o
   2   5   3    25778.35    25553.33    353.17 o
   3   5   3    31895.85    31176.68    391.44 o
   4   5   3     9193.11     8962.05    183.12 o
   5   5   3     7972.02     8206.41    257.01 o
   6   5   3     5448.61     5521.98    220.90 o
   7   5   3     7330.95     7053.56    361.92 o
   8   5   3      662.94      387.06    167.63 o
   9   5   3       53.31       -9.53    149.27 o
 -11   6   3     4659.33     5473.74    446.49 o
 -10   6   3    13099.07    14741.91    726.89 o
  -9   6   3    22594.56    21611.52    912.80 o
  -8   6   3    17774.20    16940.86    742.12 o
  -7   6   3     5002.58     5235.94    180.80 o
  -6   6   3     1455.62     1417.51     57.83 o
  -5   6   3       24.44       19.69     35.87 o
  -4   6   3     3717.58     3615.93     87.67 o
  -3   6   3    16164.32    15580.56    215.68 o
  -2   6   3    16408.64    16068.84    212.52 o
  -1   6   3    17697.95    17624.51    242.78 o
   0   6   3    32430.39    31387.60    594.24 o
   1   6   3    43325.09    43544.43    602.06 o
   2   6   3    38566.34    38342.51    503.15 o
   3   6   3     4649.89     4692.40    120.39 o
   4   6   3     1083.18     1221.29     77.34 o
   5   6   3     1573.84     1560.92    112.11 o
   6   6   3     2651.66     2891.63    164.27 o
   7   6   3     8544.29     9170.07    288.13 o
   8   6   3    10209.44    10616.32    793.17 o
   9   6   3     4628.02     4666.43    263.24 o
 -11   7   3     1622.61     1908.07    168.22 o
 -10   7   3     1697.05     1825.14    116.08 o
  -9   7   3      119.08       28.95     64.78 o
  -8   7   3     1221.51     1326.04    181.45 o
  -7   7   3     4194.43     4452.17    127.86 o
  -6   7   3     9879.24    10155.67    181.94 o
  -5   7   3    22973.17    22617.61    326.13 o
  -4   7   3    44707.14    44513.98    567.11 o
  -3   7   3    19411.84    18974.03    258.29 o
  -2   7   3    19497.73    19482.21    284.04 o
  -1   7   3      859.16     1073.73     64.54 o
   0   7   3       15.61       26.02     61.21 o
   1   7   3     6396.42     5929.88    146.46 o
   2   7   3    11605.86    11050.59    186.72 o
   3   7   3    11512.17    11050.12    189.33 o
   4   7   3    13037.99    12524.38    237.78 o
   5   7   3     3955.11     3807.45    161.38 o
   6   7   3     5343.28     5524.99    230.23 o
   7   7   3     2353.80     2493.34    302.14 o
   8   7   3      444.89      317.11    133.94 o
   9   7   3       11.51       96.90    147.41 o
 -11   8   3     3178.47     3695.17    228.67 o
 -10   8   3     3225.91     3170.18    261.25 o
  -9   8   3     5149.93     5042.77    189.34 o
  -8   8   3     9305.09     8926.44    285.17 o
  -7   8   3     3365.66     3559.99    141.03 o
  -6   8   3      761.07      871.73    139.93 o
  -5   8   3      937.49     1066.28     74.57 o
  -4   8   3     7694.17     7940.68    154.60 o
  -3   8   3     1944.68     1777.54     71.37 o
  -2   8   3     2891.05     2862.27     94.03 o
  -1   8   3    16290.75    16073.76    298.26 o
   0   8   3     3914.43     3786.12    149.62 o
   1   8   3     6470.86     5954.39    152.31 o
   2   8   3     5202.39     4909.09    139.66 o
   3   8   3     5873.06     6024.60    229.24 o
   4   8   3     1029.69     1168.43     78.60 o
   5   8   3      535.27      616.70    101.38 o
   6   8   3     4195.71     4134.36    183.06 o
   7   8   3     4247.32     4508.80    195.33 o
   8   8   3     2141.32     2249.36    275.88 o
   9   8   3     1846.26     2441.25    570.69 o
 -11   9   3       22.33      -38.82    201.91 o
 -10   9   3      226.50      415.64    130.83 o
  -9   9   3       85.51      128.93     85.40 o
  -8   9   3       27.76      -15.56     68.07 o
  -7   9   3      952.45     1119.17     89.79 o
  -6   9   3     5494.15     5467.38    151.61 o
  -5   9   3     5894.20     6165.62    213.19 o
  -4   9   3     3591.48     3423.83     97.63 o
  -3   9   3      351.01      420.16     53.56 o
  -2   9   3    11717.07    11512.78    206.19 o
  -1   9   3     2252.27     2396.56     92.99 o
   0   9   3     1345.33     1415.86     77.48 o
   1   9   3     9259.45     9234.23    218.84 o
   2   9   3     2728.55     2804.51    126.37 o
   3   9   3       84.95      101.88     60.95 o
   4   9   3     3080.63     3492.67    140.60 o
   5   9   3      670.16      808.17    109.46 o
   6   9   3      955.99      953.29    123.20 o
   7   9   3       16.10      -27.64    107.88 o
   8   9   3      339.05      301.46    171.56 o
   9   9   3        9.52      -46.15    168.35 o
 -11  10   3      568.45      842.43    336.78 o
 -10  10   3       11.94     -116.07    116.07 o
  -9  10   3      132.99       90.07    146.29 o
  -8  10   3        2.56      -59.01     75.82 o
  -7  10   3      790.79      852.20     91.54 o
  -6  10   3      293.87      277.77     69.18 o
  -5  10   3       96.10      103.04     49.76 o
  -4  10   3      835.85      807.31     64.17 o
  -3  10   3      191.46      190.39     57.50 o
  -2  10   3      682.56      827.43     69.34 o
  -1  10   3      793.77      855.73     70.39 o
   0  10   3       10.38       35.46     54.50 o
   1  10   3      109.21      108.31     60.59 o
   2  10   3     1094.71     1274.32     91.77 o
   3  10   3      880.52      751.17     82.01 o
   4  10   3      526.49      559.36     88.11 o
   5  10   3       33.23      -61.79     73.08 o
   6  10   3      495.65      481.87    131.47 o
   7  10   3        5.67       58.40    117.07 o
   8  10   3      169.74      278.86    155.53 o
   9  10   3       85.47       88.73    182.14 o
 -11  11   3       20.59      182.32    151.66 o
 -10  11   3       37.48      -61.19    132.21 o
  -9  11   3        1.60      -32.21     95.67 o
  -8  11   3       35.56      144.16    103.60 o
  -7  11   3      218.45      278.11     83.99 o
  -6  11   3      207.09      231.73     73.49 o
  -5  11   3     6317.67     6309.83    154.95 o
  -4  11   3     3404.41     3287.72    114.08 o
  -3  11   3     3496.85     3169.70    112.06 o
  -2  11   3      346.75      283.24     60.46 o
  -1  11   3       46.08       71.61     55.35 o
   0  11   3        5.75       11.94     73.94 o
   1  11   3      431.46      454.40     76.32 o
   2  11   3     1967.60     2059.69    142.06 o
   3  11   3     2000.74     2117.50    114.59 o
   4  11   3      171.40       74.94     80.92 o
   5  11   3      879.99      770.93    102.73 o
   6  11   3       18.19       49.00    115.04 o
   7  11   3      384.79      333.80    141.42 o
   8  11   3        3.24       -4.90    125.53 o
   9  11   3      187.95      177.55    185.59 o
 -10  12   3     1590.63     1579.67    212.27 o
  -9  12   3     2561.03     2550.80    179.90 o
  -8  12   3     4036.62     3898.77    213.12 o
  -7  12   3     4242.12     4397.93    230.51 o
  -6  12   3      583.53      655.32    103.96 o
  -5  12   3      239.47      170.89     69.94 o
  -4  12   3     1884.84     1856.76     98.09 o
  -3  12   3      239.54      190.17     62.31 o
  -2  12   3     2504.30     2667.25    110.69 o
  -1  12   3     3002.06     3317.19    120.32 o
   0  12   3     7605.28     7385.99    194.72 o
   1  12   3     2923.33     2900.94    127.33 o
   2  12   3     4895.90     4707.45    225.72 o
   3  12   3     1432.15     1490.47    108.71 o
   4  12   3     3597.59     3464.18    230.91 o
   5  12   3     1967.23     1858.50    137.84 o
   6  12   3     1235.00     1357.75    173.23 o
   7  12   3     2699.57     2692.91    216.13 o
   8  12   3     1309.47     1272.06    181.70 o
 -10  13   3      293.28      464.09    273.53 o
  -9  13   3      195.15      145.05    125.41 o
  -8  13   3      327.25      511.26    189.47 o
  -7  13   3     4116.87     3534.75    326.85 o
  -6  13   3     9515.31     9741.27    272.92 o
  -5  13   3    10371.42    10646.87    289.07 o
  -4  13   3    11843.02    12235.89    242.32 o
  -3  13   3     9984.83     9964.96    304.77 o
  -2  13   3    13097.15    13608.53    276.10 o
  -1  13   3     2065.12     2184.19    108.32 o
   0  13   3     1063.75      993.59     97.73 o
   1  13   3     7491.31     7490.39    398.11 o
   2  13   3     4258.05     4334.81    163.22 o
   3  13   3     4348.96     4314.64    312.75 o
   4  13   3    12319.08    12364.29    308.39 o
   5  13   3     6516.57     6440.40    282.86 o
   6  13   3     2666.08     2750.63    219.26 o
   7  13   3      375.58      427.31    151.59 o
   8  13   3      280.19      378.32    156.78 o
 -10  14   3     7183.05     7467.44    410.81 o
  -9  14   3     7496.57     7721.57    453.62 o
  -8  14   3    10278.14    10601.31    373.15 o
  -7  14   3     8880.85     9316.72    313.85 o
  -6  14   3     1148.96     1142.31    156.97 o
  -5  14   3       10.86      -24.82     75.37 o
  -4  14   3     1094.47     1050.85    104.05 o
  -3  14   3     2391.70     2510.08    119.75 o
  -2  14   3     6277.52     5946.38    182.74 o
  -1  14   3    13384.10    13584.65    265.51 o
   0  14   3    17140.15    17253.73    309.80 o
   1  14   3    12485.67    13062.28    312.11 o
   2  14   3     6492.83     6583.06    201.08 o
   3  14   3     9170.07     8535.32    255.86 o
   4  14   3       99.76      -73.49     90.52 o
   5  14   3      279.87      403.27    111.45 o
   6  14   3     5558.74     5534.32    501.69 o
   7  14   3     5310.84     5866.65    311.20 o
   8  14   3     3723.16     3699.04    260.28 o
 -10  15   3      826.33      734.33    207.05 o
  -9  15   3        4.15       72.80    160.99 o
  -8  15   3      239.56      273.21    144.18 o
  -7  15   3     3682.25     3549.49    247.12 o
  -6  15   3    11847.96    11974.22    273.17 o
  -5  15   3    21312.07    21232.45    397.69 o
  -4  15   3    27804.04    27937.16    482.26 o
  -3  15   3    16770.08    15903.62    322.66 o
  -2  15   3    11370.93    11649.03    267.35 o
  -1  15   3       66.60       91.80     68.61 o
   0  15   3       74.25      105.91     77.52 o
   1  15   3     5979.89     5721.18    211.28 o
   2  15   3    10631.65    10836.04    293.59 o
   3  15   3     8262.16     8591.47    294.39 o
   4  15   3     9756.49    10306.13    328.41 o
   5  15   3     6486.59     6268.18    250.56 o
   6  15   3     3710.39     3523.48    289.43 o
   7  15   3     1774.66     2040.18    226.75 o
   8  15   3      306.42      434.44    250.32 o
  -9  16   3    12325.14    13593.79    460.71 o
  -8  16   3     6439.62     6753.54    322.08 o
  -7  16   3     3183.97     3259.57    266.58 o
  -6  16   3     1271.43     1422.03    128.16 o
  -5  16   3       17.01      -52.08     84.12 o
  -4  16   3     2846.29     3254.98    209.07 o
  -3  16   3    10463.22    10337.82    257.76 o
  -2  16   3     8666.67     8884.28    236.56 o
  -1  16   3     8756.84     8566.01    232.68 o
   0  16   3     5884.81     6079.30    197.68 o
   1  16   3    21384.59    22006.92    458.53 o
   2  16   3    11561.83    11374.19    309.26 o
   3  16   3     4266.98     4812.28    298.03 o
   4  16   3        2.03       86.52    104.13 o
   5  16   3       71.04       16.23    131.31 o
   6  16   3     3164.06     3117.43    393.21 o
   7  16   3     4378.83     4437.28    300.58 o
  -9  17   3        1.34      -52.65    151.92 o
  -8  17   3     1730.69     1762.32    307.99 o
  -7  17   3     1554.76     1632.19    183.07 o
  -6  17   3     4820.51     4800.01    189.18 o
  -5  17   3     7569.92     7377.02    232.15 o
  -4  17   3    17536.73    17319.12    395.26 o
  -3  17   3    11734.80    11537.91    367.32 o
  -2  17   3     3112.61     2900.36    155.16 o
  -1  17   3       40.59       22.41     85.51 o
   0  17   3      388.62      291.16     93.45 o
   1  17   3     2797.38     2755.11    152.58 o
   2  17   3     9747.43     9763.90    376.75 o
   3  17   3     6851.47     6856.79    281.78 o
   4  17   3     5263.88     5191.96    249.39 o
   5  17   3     1017.09      965.89    150.48 o
   6  17   3     3104.08     3374.27    324.08 o
   7  17   3     1007.90      970.97    211.51 o
  -8  18   3     3247.89     3323.03    265.94 o
  -7  18   3     1509.86     1483.34    188.23 o
  -6  18   3       98.02      169.97    120.76 o
  -5  18   3        4.09     -101.13    101.13 o
  -4  18   3      299.72       94.99    106.17 o
  -3  18   3     2107.02     2128.37    162.23 o
  -2  18   3     1981.59     2305.68    148.47 o
  -1  18   3     3436.80     3816.50    192.24 o
   0  18   3     4869.28     4526.48    204.46 o
   1  18   3     3917.68     4252.56    183.81 o
   2  18   3     4113.22     3799.68    245.03 o
   3  18   3     1192.33     1235.27    166.29 o
   4  18   3      149.00      311.06    157.93 o
   5  18   3      111.88      153.80    145.05 o
   6  18   3     1674.32     1588.29    233.63 o
  -8  19   3      122.91      197.06    171.49 o
  -7  19   3      239.87      116.91    146.93 o
  -6  19   3     1873.30     2227.93    356.55 o
  -5  19   3     2112.69     2061.82    170.32 o
  -4  19   3     2540.24     2318.81    200.90 o
  -3  19   3     1006.55     1144.19    173.70 o
  -2  19   3      755.59      671.59    120.26 o
  -1  19   3      159.32       67.29    107.46 o
   0  19   3      260.85      170.68    111.65 o
   1  19   3      727.41      625.52    135.12 o
   2  19   3      541.88      345.97    138.85 o
   3  19   3     1066.64      840.92    166.14 o
   4  19   3      946.68     1106.60    176.65 o
   5  19   3      432.51      526.86    169.80 o
   6  19   3      814.53     1029.60    264.49 o
  -7  20   3      141.35      201.67    159.74 o
  -6  20   3      122.82      134.12    135.28 o
  -5  20   3      709.71      429.81    133.50 o
  -4  20   3      152.58      344.60    126.82 o
  -3  20   3        6.24     -112.83    112.83 o
  -2  20   3        8.75      -26.46     99.09 o
  -1  20   3      949.96      886.03    139.61 o
   0  20   3      260.40      506.84    180.14 o
   1  20   3       47.61       27.40    118.63 o
   2  20   3       52.99       60.45    133.03 o
   3  20   3       54.70     -133.05    133.05 o
   4  20   3      149.37      278.73    150.04 o
   5  20   3       95.58       96.16    159.39 o
  -7  21   3       31.85     -192.44    192.44 o
  -6  21   3      252.25      142.29    142.38 o
  -5  21   3      137.21      234.97    131.87 o
  -4  21   3     1450.83     1497.72    189.50 o
  -3  21   3     1110.18      842.33    148.79 o
  -2  21   3       12.02     -103.58    104.71 o
  -1  21   3      258.65      146.27    143.56 o
   0  21   3      497.34      536.85    155.00 o
   1  21   3      188.04      -12.77    120.35 o
   2  21   3      729.79      833.48    177.52 o
   3  21   3      451.75      395.38    164.88 o
   4  21   3      397.72      257.85    157.49 o
   5  21   3       65.95      -47.13    161.25 o
  -6  22   3      438.09      326.43    161.05 o
  -5  22   3      196.40      146.02    141.25 o
  -4  22   3        6.10     -126.45    126.45 o
  -3  22   3     1118.31      990.44    156.54 o
  -2  22   3      519.13      466.38    215.89 o
  -1  22   3     1481.05     1316.19    193.30 o
   0  22   3     1255.91     1282.53    344.06 o
   1  22   3     1970.17     1974.14    248.90 o
   2  22   3     1616.02     1616.56    209.78 o
   3  22   3      557.63      511.19    180.15 o
   4  22   3      188.92       37.28    166.13 o
  -5  23   3     3191.74     3168.70    228.60 o
  -4  23   3     4679.74     4534.89    253.10 o
  -3  23   3     4015.60     4189.82    549.86 o
  -2  23   3     1672.28     2269.03    261.76 o
  -1  23   3      587.70      474.73    171.51 o
   0  23   3      327.13      110.88    211.37 o
   1  23   3     1565.65     1973.75    257.70 o
   2  23   3     1422.05     1482.38    211.55 o
   3  23   3     2312.88     2239.05    236.95 o
  -4  24   3      285.21       32.17    169.72 o
  -3  24   3      762.52      532.26    180.00 o
  -2  24   3     1238.79     1267.55    245.96 o
  -1  24   3     5453.12     5278.31    360.17 o
   0  24   3     5266.30     4976.63    305.41 o
   1  24   3     2349.94     2572.85    288.33 o
   2  24   3     2351.67     1862.08    285.53 o
  -3  25   3     4045.69     3338.75    316.24 o
  -2  25   3     4891.04     4938.35    360.01 o
  -1  25   3      546.16      615.73    193.84 o
   0  25   3      220.70      228.99    180.57 o
   1  25   3     1825.72     1900.45    275.03 o
 -12   0   4     9538.83    10010.30    493.73 o
 -11   0   4     7046.09     7340.00    275.93 o
 -10   0   4     4431.48     4427.23    313.92 o
  -9   0   4     1898.27     1784.29    126.48 o
  -6   0   4     8448.25     8375.19    478.50 o
  -5   0   4    28324.52    28478.08   1060.61 o
  -4   0   4     5848.48     5627.10    146.85 o
  -3   0   4    61307.95    63952.93    818.00 o
  -2   0   4    31699.09    30969.11    594.09 o
  -1   0   4    28739.24    28177.43    562.94 o
   0   0   4    16199.02    15711.83    305.11 o
   1   0   4     1625.53     1930.55    140.84 o
   2   0   4       66.51      152.42     59.23 o
   3   0   4     9739.66     9769.69    234.53 o
   4   0   4    28986.95    29140.48    533.14 o
   5   0   4    31199.65    31032.39    764.77 o
   6   0   4    19019.12    17561.07    798.51 o
   7   0   4     4654.82     4475.60    388.59 o
   8   0   4     4393.05     3357.08    368.78 o
   9   0   4      777.74     1059.09    303.25 o
 -12   1   4       14.98      -26.16     95.25 o
 -11   1   4      898.85      795.98     87.14 o
 -10   1   4     2065.48     2233.66    145.50 o
  -9   1   4    10788.97    10560.46    257.39 o
  -8   1   4     9114.42     8673.99    208.72 o
  -7   1   4    48117.67    45746.86    760.93 o
  -6   1   4    19805.47    18997.96    356.83 o
  -5   1   4    12996.65    12298.25    245.95 o
  -4   1   4     1922.91     2000.89     48.30 o
  -3   1   4       10.60       22.42     24.19 o
  -2   1   4     4975.23     5230.71    103.89 o
  -1   1   4    34580.98    34812.61    413.04 o
   0   1   4    32398.40    31155.34    437.77 o
   1   1   4    36890.91    36683.18    507.66 o
   2   1   4     6000.31     5491.36    134.57 o
   3   1   4    25855.48    24847.96    326.92 o
   4   1   4     5771.17     5319.15    171.13 o
   5   1   4     7374.99     7152.31    320.08 o
   6   1   4      901.41      801.56    152.47 o
   7   1   4      432.43      275.09    144.34 o
   8   1   4     4000.04     3448.05    514.31 o
   9   1   4     4471.09     4623.69    318.81 o
 -12   2   4     4219.93     4377.36    219.15 o
 -11   2   4     4784.66     4458.84    327.63 o
 -10   2   4     2701.07     2923.80    179.35 o
  -9   2   4     1282.07     1391.86    122.49 o
  -8   2   4      238.01      307.45     86.10 o
  -7   2   4      648.75      718.71     75.61 o
  -6   2   4     3417.41     2982.34    167.71 o
  -5   2   4     1193.66     1025.15     92.60 o
  -4   2   4    29437.61    29463.71    327.32 o
  -3   2   4     2206.85     2083.41     47.54 o
  -2   2   4    58656.59    59710.38    716.64 o
  -1   2   4     6954.24     7211.34    126.21 o
   0   2   4    18446.44    18771.93    251.03 o
   1   2   4      525.76      567.56     77.34 o
   2   2   4       45.27       59.64     44.35 o
   3   2   4     5172.50     4963.53    114.54 o
   4   2   4    14075.43    13532.71    211.66 o
   5   2   4    11417.99    11536.34    235.08 o
   6   2   4    17367.01    16928.30    524.13 o
   7   2   4     4132.87     3705.50    255.78 o
   8   2   4     2701.24     3193.34    258.07 o
   9   2   4      343.07      143.25    165.68 o
 -12   3   4       76.17      623.26    220.96 o
 -11   3   4       11.86     -153.91    155.43 o
 -10   3   4     1082.92     1522.35    214.87 o
  -9   3   4     3260.10     3587.03    336.01 o
  -8   3   4     6760.83     7276.55    292.58 o
  -7   3   4     5462.21     5277.48    201.42 o
  -6   3   4     9991.65     9937.04    268.23 o
  -5   3   4    11064.57    11319.96    225.01 o
  -4   3   4     3488.47     3901.91     80.11 o
  -3   3   4    10408.46    10382.07    116.81 o
  -2   3   4    15562.94    15606.75    209.02 o
  -1   3   4     8911.50     9094.86    138.35 o
   0   3   4     3161.60     3295.36     85.30 o
   1   3   4     4054.17     3803.73    121.87 o
   2   3   4    12282.28    12331.65    204.99 o
   3   3   4     2166.73     2236.72    107.02 o
   4   3   4     2928.59     2985.81     97.65 o
   5   3   4      412.07      357.38     92.82 o
   6   3   4     1187.30     1120.36    116.48 o
   7   3   4     1379.52      913.58    186.67 o
   8   3   4     2334.92     2544.99    240.26 o
   9   3   4     3159.08     3403.73    288.56 o
 -12   4   4      270.09      359.63    220.96 o
 -11   4   4     1201.85     1542.16    251.44 o
 -10   4   4     1350.91      876.23    205.72 o
  -9   4   4       71.40      146.28    131.81 o
  -8   4   4      277.70      354.37     99.12 o
  -7   4   4      879.48      832.28     94.98 o
  -6   4   4       82.17      152.86     70.87 o
  -5   4   4     1875.43     1898.93     84.97 o
  -4   4   4    11733.59    12047.06    163.24 o
  -3   4   4     4954.97     4775.04    102.05 o
  -2   4   4     5241.77     5575.26    115.41 o
  -1   4   4      134.14      144.64     48.00 o
   0   4   4    16968.49    17192.10    226.10 o
   1   4   4     7014.41     6816.73    140.21 o
   2   4   4     3426.97     3344.34     99.57 o
   3   4   4     1266.22     1235.12     70.66 o
   4   4   4     1462.12     1518.60     83.71 o
   5   4   4      989.03      959.69    101.89 o
   6   4   4      411.03      404.55    102.63 o
   7   4   4     3093.28     2898.26    247.63 o
   8   4   4      134.61      101.76    153.52 o
   9   4   4       32.38      -59.02    165.33 o
 -12   5   4       29.41      196.58    224.01 o
 -11   5   4        0.25     -150.86    182.86 o
 -10   5   4      140.25       35.05    170.67 o
  -9   5   4      538.04      419.06    164.58 o
  -8   5   4      607.96      644.70    111.17 o
  -7   5   4      795.86      679.59    122.11 o
  -6   5   4       30.97       46.74     55.00 o
  -5   5   4        0.33      -31.83     31.83 o
  -4   5   4     1011.99      995.42     42.67 o
  -3   5   4       67.11       58.62     36.66 o
  -2   5   4     1004.75     1033.09     60.29 o
  -1   5   4      100.20      159.20     44.28 o
   0   5   4     2368.49     2735.75     89.20 o
   1   5   4     3112.13     3517.43    109.47 o
   2   5   4     2501.71     2407.64     83.28 o
   3   5   4      120.82      166.11     51.76 o
   4   5   4      224.02      193.50     59.80 o
   5   5   4      639.16      528.48    106.32 o
   6   5   4      499.13      404.15    109.56 o
   7   5   4        8.51      -41.34    130.98 o
   8   5   4        0.88       -7.87    144.27 o
   9   5   4       93.60      489.34    189.00 o
 -12   6   4      250.54      268.20    236.20 o
 -11   6   4      552.49      478.50    230.10 o
 -10   6   4      314.87      451.07    213.34 o
  -9   6   4       45.57      -50.29    160.01 o
  -8   6   4      193.24      330.94    139.54 o
  -7   6   4       48.26       26.46     63.48 o
  -6   6   4      417.19      508.91     50.92 o
  -5   6   4      819.89      848.43     54.85 o
  -4   6   4     8661.92     9020.85    149.09 o
  -3   6   4     3221.42     3543.24     89.67 o
  -2   6   4     7664.51     7606.87    189.76 o
  -1   6   4      395.37      524.95     63.14 o
   0   6   4     9807.22    10169.85    184.95 o
   1   6   4      697.79      704.65     67.40 o
   2   6   4      426.55      443.29     63.03 o
   3   6   4     2071.05     1980.54     82.31 o
   4   6   4      732.14      707.52     73.56 o
   5   6   4      171.89      181.70     98.27 o
   6   6   4     1281.10     1164.61    142.68 o
   7   6   4      292.18      203.39    109.02 o
   8   6   4      345.71      198.69    176.77 o
   9   6   4       12.19       90.97    174.38 o
 -12   7   4      187.15      458.68    242.30 o
 -11   7   4        9.78       13.71    201.15 o
 -10   7   4     1061.01      828.99    251.44 o
  -9   7   4     8929.26     9016.74    542.50 o
  -8   7   4     3295.56     3247.09    121.05 o
  -7   7   4     8011.66     7467.49    156.83 o
  -6   7   4     5180.70     5415.88    127.30 o
  -5   7   4     9128.23     8705.30    178.57 o
  -4   7   4     6198.42     6569.98    190.74 o
  -3   7   4     1362.53     1517.79     86.54 o
  -2   7   4     4968.13     5040.95    124.38 o
  -1   7   4     2980.25     3104.48     98.58 o
   0   7   4     1153.78     1202.87     71.63 o
   1   7   4    26394.46    27438.31    419.61 o
   2   7   4     5639.28     5328.84    196.25 o
   3   7   4     6746.92     6794.84    168.61 o
   4   7   4       53.41       91.98     68.52 o
   5   7   4      512.89      343.19    109.75 o
   6   7   4      188.59      183.71    123.40 o
   7   7   4      214.14      199.94    137.13 o
   8   7   4     1807.39     1832.70    313.16 o
   9   7   4     1798.12     2161.91    266.62 o
 -11   8   4     4314.69     4810.53    272.54 o
 -10   8   4     4765.28     4661.36    181.49 o
  -9   8   4     1312.11     1289.95     99.67 o
  -8   8   4      191.89      139.57     78.54 o
  -7   8   4      271.02      300.61     63.69 o
  -6   8   4     2356.71     2498.01     98.03 o
  -5   8   4     1970.48     1973.75     97.57 o
  -4   8   4    27986.13    27696.23    359.90 o
  -3   8   4     5983.25     5903.79    135.46 o
  -2   8   4    29293.22    29456.75    444.50 o
  -1   8   4     2164.84     1964.98     85.81 o
   0   8   4    11978.71    11411.36    226.38 o
   1   8   4     1443.74     1700.51     92.52 o
   2   8   4     3730.22     4211.18    167.22 o
   3   8   4     6777.55     6577.48    207.69 o
   4   8   4    10127.03    10298.24    228.24 o
   5   8   4    13100.69    12957.62    359.18 o
   6   8   4    13031.20    12619.98    342.05 o
   7   8   4     5914.66     5937.74    232.67 o
   8   8   4     2250.48     2611.56    224.40 o
   9   8   4       15.50      143.48    155.70 o
 -11   9   4      184.63      206.85    120.39 o
 -10   9   4     1650.62     1760.57    129.63 o
  -9   9   4     7581.67     7823.10    248.32 o
  -8   9   4    10050.26    10386.80    213.13 o
  -7   9   4    17539.99    17887.42    344.07 o
  -6   9   4    20910.22    21349.51    480.10 o
  -5   9   4     9953.36     9741.86    207.75 o
  -4   9   4     5561.61     5667.31    157.02 o
  -3   9   4     1505.35     1647.61     81.51 o
  -2   9   4    15566.07    16121.16    248.08 o
  -1   9   4    18258.82    18727.95    319.94 o
   0   9   4    12014.07    11330.55    229.93 o
   1   9   4    22075.18    21861.60    364.86 o
   2   9   4    14394.26    13536.02    263.34 o
   3   9   4     8543.73     8563.70    191.88 o
   4   9   4     8052.50     7588.66    198.16 o
   5   9   4     1591.72     1569.46    107.19 o
   6   9   4      100.99       49.41    118.77 o
   7   9   4      597.08      469.30    124.90 o
   8   9   4     3332.88     3604.96    533.35 o
   9   9   4     4886.39     5266.11    375.34 o
 -11  10   4     5388.86     5763.22    301.78 o
 -10  10   4     2497.53     2866.67    211.88 o
  -9  10   4      818.12     1124.48    119.56 o
  -8  10   4      376.70      387.37     82.28 o
  -7  10   4      206.75      219.22     75.02 o
  -6  10   4     4266.38     4618.02    150.72 o
  -5  10   4    11251.28    11778.31    226.20 o
  -4  10   4     9750.17     9907.77    180.68 o
  -3  10   4    22497.64    23005.72    348.60 o
  -2  10   4    31739.18    31239.16    416.94 o
  -1  10   4    17559.49    17353.10    310.42 o
   0  10   4    15662.68    15900.11    272.99 o
   1  10   4     2468.40     2612.73    117.80 o
   2  10   4     1345.83     1253.25     95.20 o
   3  10   4     2029.02     2021.17    138.27 o
   4  10   4    14059.96    14323.71    443.06 o
   5  10   4    19381.11    18965.40    415.33 o
   6  10   4     9071.88     9180.37    340.98 o
   7  10   4     5770.63     5534.25    269.16 o
   8  10   4     2282.19     2292.44    193.04 o
 -11  11   4      795.11      927.01    176.45 o
 -10  11   4     2133.69     2050.91    205.78 o
  -9  11   4     3293.55     3259.90    150.42 o
  -8  11   4    13116.72    12406.01    431.55 o
  -7  11   4    21892.40    21443.04    435.61 o
  -6  11   4    19590.07    19156.24    349.09 o
  -5  11   4     5339.82     5565.37    147.69 o
  -4  11   4      931.65      961.68     76.94 o
  -3  11   4      394.90      466.34     76.34 o
  -2  11   4     3458.27     3414.51    118.82 o
  -1  11   4    24033.61    23530.05    394.76 o
   0  11   4    18922.51    18283.86    331.57 o
   1  11   4    13860.43    14579.46    328.57 o
   2  11   4     9697.14    10344.71    237.69 o
   3  11   4     9478.47     9506.20    229.15 o
   4  11   4    10200.05     9902.89    309.73 o
   5  11   4     1195.08     1014.99    150.69 o
   6  11   4      216.06      325.73    139.13 o
   7  11   4      798.11      547.71    164.30 o
   8  11   4     2208.47     2184.53    203.52 o
 -11  12   4     4333.11     4450.82    302.20 o
 -10  12   4     1503.97      992.74    223.25 o
  -9  12   4     1160.44     1217.71    260.80 o
  -8  12   4      424.45      367.27    112.14 o
  -7  12   4     1865.78     2099.06    186.74 o
  -6  12   4     3357.55     3324.12    158.32 o
  -5  12   4     8948.41     8260.08    205.87 o
  -4  12   4     5003.14     4834.08    144.49 o
  -3  12   4    15254.76    15079.32    271.02 o
  -2  12   4    16772.87    16654.12    273.64 o
  -1  12   4    20385.10    19784.63    355.28 o
   0  12   4     3684.89     3655.80    142.98 o
   1  12   4       57.34       37.74     67.83 o
   2  12   4      182.29      184.20     75.56 o
   3  12   4     3859.18     3834.06    223.40 o
   4  12   4    13462.87    13558.14    322.51 o
   5  12   4    11712.57    11478.53    317.93 o
   6  12   4     8194.94     7655.95    334.09 o
   7  12   4     2951.91     3140.22    452.10 o
   8  12   4      769.74      855.47    173.15 o
 -10  13   4     1260.62     1140.11    232.39 o
  -9  13   4     1407.43     1861.81    172.49 o
  -8  13   4     7655.36     8151.79    564.40 o
  -7  13   4     5301.21     5237.46    227.47 o
  -6  13   4     6021.03     6047.49    173.47 o
  -5  13   4     3871.42     3989.49    150.50 o
  -4  13   4      380.54      425.77     75.47 o
  -3  13   4       39.37       -3.86     58.48 o
  -2  13   4      343.16      253.19     70.54 o
  -1  13   4     4139.90     4387.63    143.84 o
   0  13   4    11164.19    10407.64    245.07 o
   1  13   4     1693.05     1603.97    115.85 o
   2  13   4    10152.64     9357.29    239.78 o
   3  13   4     1545.76     1717.97    136.83 o
   4  13   4     2985.62     2798.24    157.97 o
   5  13   4      552.59      641.78    120.87 o
   6  13   4        9.16      -84.10    132.83 o
   7  13   4      942.07     1099.69    189.85 o
   8  13   4     1259.21     1335.05    196.66 o
 -10  14   4      880.49      566.20    195.15 o
  -9  14   4       50.80      -46.48    121.98 o
  -8  14   4      614.20      506.45    130.06 o
  -7  14   4      105.47      114.50    109.61 o
  -6  14   4       41.77       37.63     75.79 o
  -5  14   4     1041.00     1199.31    105.64 o
  -4  14   4     2035.79     2105.80    113.73 o
  -3  14   4     4848.32     5155.18    161.35 o
  -2  14   4      491.80      625.47     91.13 o
  -1  14   4     1172.18     1419.78    102.57 o
   0  14   4     2040.06     1895.27    125.39 o
   1  14   4     1081.95     1190.57    121.21 o
   2  14   4       95.11      157.12     94.18 o
   3  14   4     1391.09     1325.29    156.30 o
   4  14   4     1786.42     1830.00    146.80 o
   5  14   4      302.59      483.77    123.20 o
   6  14   4      882.70      707.55    174.76 o
   7  14   4     1956.95     2442.00    234.56 o
 -10  15   4       18.61      -94.76    111.31 o
  -9  15   4      673.54      959.18    169.79 o
  -8  15   4       71.99       77.45    118.44 o
  -7  15   4      102.67      187.60    121.13 o
  -6  15   4       11.29      -77.63     77.63 o
  -5  15   4      718.79      577.07     97.81 o
  -4  15   4       31.95       -5.47     99.38 o
  -3  15   4     1116.70     1149.25    133.04 o
  -2  15   4      672.55      677.00     97.11 o
  -1  15   4       98.49      164.79     90.31 o
   0  15   4      470.01      374.33    101.61 o
   1  15   4      243.88      374.19    105.66 o
   2  15   4      544.71      648.06    120.80 o
   3  15   4      176.04      156.09    119.84 o
   4  15   4        6.58      -98.05     98.05 o
   5  15   4      177.58      327.99    122.26 o
   6  15   4      754.62      717.47    180.49 o
   7  15   4        7.72       33.24    158.61 o
  -9  16   4      246.00      -17.79    161.39 o
  -8  16   4       49.32       92.00    127.70 o
  -7  16   4      265.35      265.52    132.27 o
  -6  16   4      576.08      499.00    103.48 o
  -5  16   4      994.44      870.77    111.73 o
  -4  16   4      912.62      667.45    115.63 o
  -3  16   4     1949.70     1980.63    133.35 o
  -2  16   4     1938.36     1845.99    169.81 o
  -1  16   4      118.55      140.08     85.17 o
   0  16   4      540.76      458.80     97.34 o
   1  16   4        5.58      -49.46     95.21 o
   2  16   4      193.64      237.73    110.70 o
   3  16   4        4.37       91.77    117.36 o
   4  16   4      277.52      329.16    118.67 o
   5  16   4     1613.19     1594.13    167.29 o
   6  16   4      300.86      246.51    164.07 o
   7  16   4      214.37      140.19    172.70 o
  -9  17   4      973.93     1008.86    195.35 o
  -8  17   4     1712.96     1379.71    182.95 o
  -7  17   4     2436.58     2181.97    322.83 o
  -6  17   4     4546.26     4637.49    221.15 o
  -5  17   4     2147.67     2154.35    146.58 o
  -4  17   4      473.93      594.02    117.21 o
  -3  17   4      201.90      291.07     96.68 o
  -2  17   4     2163.72     2058.73    167.30 o
  -1  17   4     2747.74     2692.96    166.24 o
   0  17   4     2137.78     1981.91    140.85 o
   1  17   4     3562.83     3560.98    364.02 o
   2  17   4     2360.09     2313.24    193.73 o
   3  17   4      699.56      809.42    155.22 o
   4  17   4     1092.80     1206.83    256.02 o
   5  17   4      342.50      320.80    134.57 o
   6  17   4        7.78      -51.83    161.22 o
  -9  18   4      990.04      705.03    192.02 o
  -8  18   4       21.15     -128.30    128.30 o
  -7  18   4       21.56     -113.20    129.67 o
  -6  18   4      129.70      -29.58     97.49 o
  -5  18   4     1837.26     1777.47    157.01 o
  -4  18   4     3160.22     3091.89    183.31 o
  -3  18   4    10291.46    10832.29    283.90 o
  -2  18   4     2627.39     2818.21    158.97 o
  -1  18   4     4093.64     4192.75    267.50 o
   0  18   4     2497.50     2625.96    307.25 o
   1  18   4     1071.75     1289.51    129.18 o
   2  18   4      769.34     1033.10    168.38 o
   3  18   4     3621.15     3536.61    234.14 o
   4  18   4     4170.07     4009.40    241.25 o
   5  18   4     3768.42     3275.34    247.46 o
   6  18   4     3133.14     3366.01    294.31 o
  -8  19   4     6493.13     7211.32    330.04 o
  -7  19   4     5643.53     5424.06    287.97 o
  -6  19   4     6358.30     6223.59    247.20 o
  -5  19   4     5229.77     4841.46    226.66 o
  -4  19   4     1360.48      971.33    144.37 o
  -3  19   4     1010.27     1168.91    146.82 o
  -2  19   4     2667.98     2936.49    183.78 o
  -1  19   4     4677.85     4668.21    217.45 o
   0  19   4     7756.03     8072.19    313.33 o
   1  19   4     7210.00     7626.74    377.33 o
   2  19   4    10585.82     9950.03    363.68 o
   3  19   4     2839.46     2859.64    227.86 o
   4  19   4      868.14      928.87    172.79 o
   5  19   4      705.36      754.77    182.24 o
  -8  20   4       46.85      -11.80    154.48 o
  -7  20   4      313.73      372.08    183.79 o
  -6  20   4     1482.89     1648.39    194.34 o
  -5  20   4     4686.07     4514.01    226.51 o
  -4  20   4     9507.80     8677.24    298.21 o
  -3  20   4    11976.95    11656.74    342.82 o
  -2  20   4     7558.38     7328.23    248.72 o
  -1  20   4     9017.49     9154.42    303.76 o
   0  20   4     3415.93     2830.12    225.01 o
   1  20   4     1049.80      927.45    152.69 o
   2  20   4      568.94      297.19    149.47 o
   3  20   4     2904.19     3380.40    243.19 o
   4  20   4     7182.10     7423.14    328.79 o
   5  20   4     4831.69     5088.01    304.05 o
  -7  21   4     8167.93     7865.38    768.03 o
  -6  21   4     6883.73     6476.09    296.39 o
  -5  21   4     3960.23     3768.98    221.17 o
  -4  21   4      934.25      774.86    188.58 o
  -3  21   4      203.41      152.23    126.77 o
  -2  21   4     1752.78     1939.68    179.97 o
  -1  21   4     5471.26     5643.41    364.83 o
   0  21   4     7408.47     7478.59    328.12 o
   1  21   4     4821.93     4675.84    279.35 o
   2  21   4     4928.15     5421.08    296.41 o
   3  21   4     4006.40     4331.58    313.43 o
   4  21   4     2172.45     2261.45    232.05 o
  -6  22   4     1309.05     1110.38    186.15 o
  -5  22   4     2846.49     2809.06    213.37 o
  -4  22   4     2291.21     2481.37    203.63 o
  -3  22   4     3560.97     3933.04    231.52 o
  -2  22   4     7444.52     7618.55    336.64 o
  -1  22   4     6730.55     7090.73    392.22 o
   0  22   4     1133.23      801.78    179.93 o
   1  22   4        0.86      -86.88    170.83 o
   2  22   4       93.77       -4.48    154.84 o
   3  22   4     1032.96      582.75    182.20 o
   4  22   4     3652.28     3966.47    279.28 o
  -5  23   4      425.38      356.54    150.07 o
  -4  23   4       34.05      -12.42    136.03 o
  -3  23   4        3.97     -103.27    149.65 o
  -2  23   4      395.89      494.87    202.55 o
  -1  23   4     2410.43     2304.04    236.19 o
   0  23   4     3373.52     3465.37    267.52 o
   1  23   4     1367.69      835.36    223.34 o
   2  23   4     1614.84     1865.02    298.42 o
   3  23   4     1513.38     1636.18    224.47 o
  -4  24   4      525.58      535.93    179.88 o
  -3  24   4      284.69      710.07    217.23 o
  -2  24   4     1980.54     1837.37    253.55 o
  -1  24   4      373.20      517.83    254.04 o
   0  24   4      845.04     1032.11    209.19 o
   1  24   4        0.03     -121.86    405.50 o
   2  24   4      204.55     -118.47    191.09 o
  -2  25   4      164.40      138.03    204.24 o
  -1  25   4        5.58      -15.72    168.18 o
   0  25   4        7.12      118.18    222.89 o
 -12   1   5      642.49      670.00     88.85 o
 -11   1   5     1132.84     1019.36    127.52 o
 -10   1   5      839.94      910.67    217.91 o
  -9   1   5      687.38      706.01     89.85 o
  -8   1   5      668.76      673.86     78.93 o
  -7   1   5     1647.25     1657.99     87.05 o
  -6   1   5     2193.37     2098.75     91.38 o
  -5   1   5     1104.02     1109.26     50.22 o
  -4   1   5       37.09       39.32     25.84 o
  -3   1   5     5772.32     6077.11    109.13 o
  -2   1   5     3212.11     3769.45     99.10 o
  -1   1   5     4913.70     5399.41    113.92 o
   0   1   5     2115.08     2433.41     79.35 o
   1   1   5     1737.69     1602.57     83.82 o
   2   1   5        6.47        4.06     46.21 o
   3   1   5      973.75      918.87     68.09 o
   4   1   5      408.37      452.21     63.52 o
   5   1   5     3365.35     3296.06    213.79 o
   6   1   5      472.08      320.42     94.31 o
   7   1   5     1394.94     1231.83    196.76 o
   8   1   5      314.84      277.28    186.67 o
   9   1   5      884.66      902.50    219.82 o
 -12   2   5      117.12      158.48    172.20 o
 -11   2   5        5.54       -6.10    137.15 o
 -10   2   5      149.13      151.35     94.53 o
  -9   2   5      217.00      262.93     85.42 o
  -8   2   5     1844.31     1942.70    116.14 o
  -7   2   5     7224.43     7542.12    223.63 o
  -6   2   5    23818.81    23387.24    439.86 o
  -5   2   5      367.22      360.54     40.13 o
  -4   2   5    27475.30    29078.99    296.14 o
  -3   2   5     8952.64     9788.34    149.81 o
  -2   2   5      868.91      885.98     55.86 o
  -1   2   5     4099.71     4157.84    118.80 o
   0   2   5    11463.71    11618.82    184.06 o
   1   2   5    13827.81    13733.17    242.06 o
   2   2   5     6970.26     6745.37    218.23 o
   3   2   5     9326.72     9383.54    183.65 o
   4   2   5    16135.43    15559.25    281.72 o
   5   2   5      455.98      526.43     87.32 o
   6   2   5       88.19      -31.57    101.39 o
   7   2   5       94.70      190.73    151.39 o
   8   2   5       31.63      -29.83    154.29 o
   9   2   5      386.85      293.69    393.16 o
 -12   3   5     3167.66     3282.42    320.01 o
 -11   3   5     7813.27     7945.46    464.78 o
 -10   3   5     5021.07     4958.67    347.44 o
  -9   3   5     9241.59     9054.59    569.93 o
  -8   3   5     8066.50     7511.67    243.03 o
  -7   3   5     2938.12     3128.34    146.43 o
  -6   3   5      114.84      124.65     72.80 o
  -5   3   5     8272.21     8220.17    131.23 o
  -4   3   5     1757.28     1688.75     61.60 o
  -3   3   5    18169.48    18354.51    257.95 o
  -2   3   5    13961.29    13949.64    216.49 o
  -1   3   5    60945.89    60847.32    704.43 o
   0   3   5     6522.14     6171.28    148.75 o
   1   3   5    17595.77    16423.36    277.61 o
   2   3   5      165.86      151.31     56.05 o
   3   3   5      593.67      525.53     62.86 o
   4   3   5     1402.66     1445.31     90.43 o
   5   3   5    10230.46    10113.80    256.41 o
   6   3   5    14334.58    13224.26    372.63 o
   7   3   5     7437.05     7602.83    384.14 o
   8   3   5     6235.71     6111.30    357.50 o
   9   3   5     3135.40     4314.46    631.64 o
 -12   4   5      800.06      739.08    231.63 o
 -11   4   5      239.66      126.48    182.86 o
 -10   4   5       11.57       48.76    164.58 o
  -9   4   5     1541.77     1588.61    151.39 o
  -8   4   5     1463.71     1458.80    130.85 o
  -7   4   5    10774.34    10765.65    311.29 o
  -6   4   5    25506.07    24947.83    460.01 o
  -5   4   5    36086.36    36279.26    438.04 o
  -4   4   5    72073.99    73158.15    704.09 o
  -3   4   5    19058.63    18337.65    245.51 o
  -2   4   5     4554.13     4700.99    107.59 o
  -1   4   5     4396.50     4506.09    108.71 o
   0   4   5    18887.33    18870.65    284.78 o
   1   4   5    25181.04    23564.05    368.15 o
   2   4   5    42475.26    40652.89    582.46 o
   3   4   5    19289.06    18316.28    324.00 o
   4   4   5    21206.84    20731.36    381.08 o
   5   4   5     8747.43     8297.71    227.89 o
   6   4   5     4929.75     5014.33    227.84 o
   7   4   5        0.19       87.88    154.40 o
   8   4   5      376.35      156.61    169.75 o
   9   4   5     3060.81     2884.69    296.44 o
 -12   5   5     2575.91     3056.88    352.01 o
 -11   5   5    10486.66    10706.71    592.79 o
 -10   5   5    16103.10    15514.52    714.69 o
  -9   5   5    14899.31    14557.53    659.84 o
  -8   5   5     2375.89     2469.26    181.25 o
  -7   5   5     1413.39     1595.73    130.09 o
  -6   5   5       26.48       36.36     37.37 o
  -5   5   5     3335.23     3285.20     85.81 o
  -4   5   5    17295.09    17485.23    229.75 o
  -3   5   5    51945.45    52332.86    611.81 o
  -2   5   5    29125.48    29834.04    404.43 o
  -1   5   5    38432.60    38707.00    477.46 o
   0   5   5    32717.34    32677.98    415.00 o
   1   5   5    51032.27    50700.12    651.02 o
   2   5   5     5681.40     5268.29    148.82 o
   3   5   5       17.33       44.57     58.71 o
   4   5   5     4897.78     5021.76    163.69 o
   5   5   5     5412.72     5377.88    182.49 o
   6   5   5    14226.95    13996.82    403.71 o
   7   5   5    13931.02    14514.00    555.63 o
   8   5   5     7852.11     7887.72    764.22 o
   9   5   5     3292.32     3711.70    323.90 o
 -12   6   5      500.54      544.02    252.96 o
 -11   6   5     1222.54     1042.33    256.01 o
 -10   6   5      396.30      216.39    185.91 o
  -9   6   5     3570.49     3592.21    269.94 o
  -8   6   5     4933.45     5166.34    443.45 o
  -7   6   5     8925.46     8711.82    196.27 o
  -6   6   5    18045.42    17574.59    248.07 o
  -5   6   5    38338.52    37386.06    496.03 o
  -4   6   5    31476.94    31135.20    388.51 o
  -3   6   5     5704.03     5667.07    112.74 o
  -2   6   5     1346.98     1502.11    113.68 o
  -1   6   5     3419.15     3599.26     99.94 o
   0   6   5    10907.12    10305.36    192.70 o
   1   6   5    40784.93    40879.73    544.75 o
   2   6   5    57349.67    56754.83    728.39 o
   3   6   5    21799.33    21253.71    358.12 o
   4   6   5    10210.30    10222.82    328.15 o
   5   6   5     4577.63     4376.23    168.60 o
   6   6   5     3070.51     3030.79    193.51 o
   7   6   5       32.60      -76.47    106.44 o
   8   6   5     1187.74     1145.69    223.85 o
   9   6   5     2939.25     3238.10    432.02 o
 -12   7   5     2997.20     3035.55    380.97 o
 -11   7   5     4346.67     4586.85    420.59 o
 -10   7   5    10065.86     9978.30    591.26 o
  -9   7   5     7968.10     7320.20    386.43 o
  -8   7   5     5728.09     5943.75    183.25 o
  -7   7   5      425.83      445.21     78.30 o
  -6   7   5      217.27      207.65     53.11 o
  -5   7   5     2943.70     2984.07     88.24 o
  -4   7   5     8944.54     8823.00    172.79 o
  -3   7   5     7350.58     7281.08    133.77 o
  -2   7   5    33688.38    35047.80    475.22 o
  -1   7   5     7883.91     7252.07    205.74 o
   0   7   5    22374.38    22210.84    335.43 o
   1   7   5     5574.69     5299.75    151.49 o
   2   7   5     2361.58     2112.22     96.15 o
   3   7   5       33.00      -59.56     59.56 o
   4   7   5     3720.66     3661.43    148.86 o
   5   7   5     6689.08     6526.50    210.45 o
   6   7   5    13150.00    12570.62    390.28 o
   7   7   5    10681.00    10453.84    349.44 o
   8   7   5     6597.81     7121.76    430.49 o
 -12   8   5      240.05      536.40    263.63 o
 -11   8   5      105.33      185.91    237.72 o
 -10   8   5       22.17       20.68     69.23 o
  -9   8   5      103.89      141.95     65.81 o
  -8   8   5      900.31      899.52     77.79 o
  -7   8   5     5545.92     5533.82    146.31 o
  -6   8   5     9120.41     8928.37    193.00 o
  -5   8   5    18720.62    18652.06    288.83 o
  -4   8   5    10983.87    11518.07    214.19 o
  -3   8   5    10405.08    10496.14    195.49 o
  -2   8   5     6298.36     6432.05    150.47 o
  -1   8   5     5195.96     5517.80    154.26 o
   0   8   5     5118.01     4806.06    133.42 o
   1   8   5     9190.29     9623.65    235.06 o
   2   8   5     8701.22     8615.67    189.92 o
   3   8   5     6189.77     6155.85    162.73 o
   4   8   5     9533.28     9376.17    243.60 o
   5   8   5     3741.05     3784.53    243.27 o
   6   8   5      626.98      678.16    139.95 o
   7   8   5       93.80        1.84    104.15 o
   8   8   5      492.52      626.05    173.17 o
 -11   9   5      676.74      885.88    106.05 o
 -10   9   5     1008.85     1171.54    112.55 o
  -9   9   5      658.26      598.57    201.61 o
  -8   9   5     3019.47     2997.81    132.50 o
  -7   9   5      405.93      405.17     76.25 o
  -6   9   5      772.07      847.01     77.50 o
  -5   9   5      473.35      452.38     59.05 o
  -4   9   5     1203.99     1225.15     70.12 o
  -3   9   5      460.12      567.38     65.89 o
  -2   9   5     7076.42     7055.35    164.14 o
  -1   9   5     5194.28     5090.41    149.44 o
   0   9   5     8920.13     9004.95    206.89 o
   1   9   5      480.51      547.43     76.91 o
   2   9   5     4570.87     4480.46    139.99 o
   3   9   5      656.24      728.47     76.73 o
   4   9   5      399.79      641.86    120.51 o
   5   9   5     3515.52     3262.83    148.55 o
   6   9   5     1126.70     1311.03    148.99 o
   7   9   5     1243.10     1189.39    147.50 o
   8   9   5      455.58      909.50    186.12 o
 -11  10   5      277.12      372.99    138.99 o
 -10  10   5       31.66       22.31    120.84 o
  -9  10   5       77.55       62.22     85.13 o
  -8  10   5        2.71       12.49     67.19 o
  -7  10   5      713.38      895.34     94.11 o
  -6  10   5      128.50       62.65     63.19 o
  -5  10   5       41.94       67.08     52.10 o
  -4  10   5      162.26      284.84     59.98 o
  -3  10   5     1286.20     1200.02     82.26 o
  -2  10   5     1466.72     1656.60     91.32 o
  -1  10   5      160.66       90.99     93.19 o
   0  10   5      281.03      185.92     61.09 o
   1  10   5        3.72      -61.18     61.18 o
   2  10   5      293.90      398.15     85.69 o
   3  10   5     1372.44     1298.56    132.14 o
   4  10   5      125.30      359.68     86.18 o
   5  10   5      239.73      187.32     89.29 o
   6  10   5      581.96      570.15    133.53 o
   7  10   5       78.08      201.44    137.49 o
   8  10   5       45.79     -109.59    127.77 o
 -11  11   5      472.62      554.17    156.43 o
 -10  11   5     1159.28     1253.36    177.31 o
  -9  11   5      619.95      646.68    111.46 o
  -8  11   5       98.55      -25.09     90.26 o
  -7  11   5       58.93        6.18     74.85 o
  -6  11   5      223.78      233.79     72.84 o
  -5  11   5      662.78      693.49     73.02 o
  -4  11   5      193.94      167.51     62.20 o
  -3  11   5     3889.85     3984.44    129.85 o
  -2  11   5     3766.42     3869.27    150.54 o
  -1  11   5      426.60      459.23     82.43 o
   0  11   5      467.03      287.56     68.37 o
   1  11   5     1048.33     1078.31    114.40 o
   2  11   5       14.24      -65.44     65.44 o
   3  11   5      157.54       52.33     85.88 o
   4  11   5      511.54      570.23    137.79 o
   5  11   5      109.07       86.40     97.59 o
   6  11   5      263.60      291.21    147.66 o
   7  11   5      610.45      646.02    163.91 o
   8  11   5      431.38       98.64    146.33 o
 -11  12   5      116.01      248.36    171.44 o
 -10  12   5      331.64      310.06    153.89 o
  -9  12   5       48.69       60.13     91.56 o
  -8  12   5     1715.43     1671.79    148.11 o
  -7  12   5     2805.27     2767.72    171.41 o
  -6  12   5    10656.17    10554.01    230.34 o
  -5  12   5     5558.30     5646.27    173.74 o
  -4  12   5     7810.35     7861.58    187.57 o
  -3  12   5     5184.66     5157.53    158.95 o
  -2  12   5     2362.66     2477.67    106.13 o
  -1  12   5     1672.95     1722.22    111.28 o
   0  12   5     3198.47     3056.75    138.19 o
   1  12   5     4741.95     4825.24    169.15 o
   2  12   5     4338.22     4310.82    190.71 o
   3  12   5     4024.37     4235.63    183.43 o
   4  12   5     4947.83     4800.57    195.83 o
   5  12   5     1291.06     1331.31    137.91 o
   6  12   5      263.14      276.14    149.81 o
   7  12   5       20.32        2.14    143.28 o
 -11  13   5     4194.38     4074.15    298.65 o
 -10  13   5     3129.00     3398.98    269.98 o
  -9  13   5     4455.69     4587.72    220.64 o
  -8  13   5     6195.48     5885.47    248.31 o
  -7  13   5      249.81      372.65    116.68 o
  -6  13   5      265.59      312.39     78.38 o
  -5  13   5     4960.90     4952.41    189.11 o
  -4  13   5     2680.99     2810.37    132.62 o
  -3  13   5     3687.28     4076.97    175.13 o
  -2  13   5    19058.20    19682.69    363.92 o
  -1  13   5    18578.29    18782.79    462.00 o
   0  13   5     7066.62     7808.48    217.44 o
   1  13   5     2616.04     2668.13    152.61 o
   2  13   5     2082.46     2267.66    135.69 o
   3  13   5        5.18       -0.12     92.95 o
   4  13   5      286.01       36.72     98.02 o
   5  13   5     6740.38     6519.92    287.04 o
   6  13   5     5426.96     5183.17    355.83 o
   7  13   5     2921.53     3423.82    260.35 o
 -10  14   5        8.45      -10.17    125.05 o
  -9  14   5      282.00      143.05    163.42 o
  -8  14   5     2800.16     2841.21    194.28 o
  -7  14   5     8829.32     8909.84    357.93 o
  -6  14   5     9982.54     9829.52    239.99 o
  -5  14   5    12692.32    11999.66    274.82 o
  -4  14   5     7003.46     7140.90    207.79 o
  -3  14   5     7855.64     7249.73    207.70 o
  -2  14   5     1183.87     1296.98    118.49 o
  -1  14   5     5085.02     5293.55    197.86 o
   0  14   5    14497.92    14030.41    335.89 o
   1  14   5    13491.23    13418.54    331.26 o
   2  14   5    19648.36    20093.37    429.32 o
   3  14   5    11884.45    11807.22    446.31 o
   4  14   5    10931.23    11119.30    312.21 o
   5  14   5     3818.15     4114.05    211.93 o
   6  14   5       96.17      -46.65    184.40 o
   7  14   5        6.41     -138.99    157.25 o
 -10  15   5     7598.67     7513.11    333.57 o
  -9  15   5     5544.41     5629.09    262.00 o
  -8  15   5     3683.03     3236.05    252.28 o
  -7  15   5     1621.98     1603.04    191.58 o
  -6  15   5       55.86       93.50     84.90 o
  -5  15   5     2370.27     2347.24    139.71 o
  -4  15   5     8475.70     8746.81    355.39 o
  -3  15   5    18937.42    18657.75    365.40 o
  -2  15   5    14269.35    13470.93    310.65 o
  -1  15   5    14168.85    14075.10    287.52 o
   0  15   5    13576.70    13296.83    342.52 o
   1  15   5     6614.83     6342.53    231.20 o
   2  15   5     1811.93     2053.39    173.49 o
   3  15   5       53.38      110.49    116.02 o
   4  15   5     1681.60     1676.80    154.08 o
   5  15   5     4349.65     4340.46    356.54 o
   6  15   5     7736.00     8401.99    386.78 o
   7  15   5     7602.56     8454.79    741.43 o
 -10  16   5       21.27     -100.95    123.66 o
  -9  16   5     2678.73     2766.97    211.93 o
  -8  16   5     1594.09     1554.84    179.41 o
  -7  16   5     7071.32     7345.95    297.22 o
  -6  16   5     9086.26     8759.98    243.51 o
  -5  16   5    26125.00    26020.23    473.10 o
  -4  16   5    20141.20    19169.78    417.58 o
  -3  16   5     9865.70     9663.20    254.55 o
  -2  16   5        5.32      -82.26     82.26 o
  -1  16   5      187.25      204.67    120.03 o
   0  16   5     3844.62     3712.34    190.06 o
   1  16   5    13383.55    13928.97    357.81 o
   2  16   5    13174.46    12789.94    385.09 o
   3  16   5    12163.31    12158.02    560.66 o
   4  16   5     4653.85     4564.46    240.08 o
   5  16   5     3570.91     3281.71    213.30 o
   6  16   5     1029.96      947.52    208.09 o
  -9  17   5     4996.62     5373.46    277.88 o
  -8  17   5     1815.53     1914.12    213.35 o
  -7  17   5      643.20      677.52    157.69 o
  -6  17   5       30.79       15.47     95.06 o
  -5  17   5      518.10      421.13    115.79 o
  -4  17   5     5744.39     5581.40    224.32 o
  -3  17   5     7393.54     6544.51    267.94 o
  -2  17   5     6562.19     6752.83    221.56 o
  -1  17   5     5250.26     5133.91    218.53 o
   0  17   5    15195.99    15439.62    557.36 o
   1  17   5     5747.75     5943.60    243.22 o
   2  17   5     1837.91     1672.15    260.86 o
   3  17   5      316.10      408.53    144.80 o
   4  17   5     1806.40     1968.93    191.53 o
   5  17   5     3011.52     3193.25    241.67 o
   6  17   5     5403.65     5837.57    353.38 o
  -9  18   5      719.51     1139.66    186.98 o
  -8  18   5      696.60      858.48    174.36 o
  -7  18   5     2761.38     2965.42    289.02 o
  -6  18   5     2388.55     2247.09    155.45 o
  -5  18   5     5854.15     6149.24    301.84 o
  -4  18   5     4779.02     4848.03    323.00 o
  -3  18   5      565.83      797.22    120.40 o
  -2  18   5     1018.94      819.03    121.06 o
  -1  18   5      686.90      804.17    131.34 o
   0  18   5     1951.55     2128.56    171.43 o
   1  18   5     7413.90     7380.10    312.39 o
   2  18   5     7447.99     7292.93    308.78 o
   3  18   5     4981.03     4953.89    361.82 o
   4  18   5     1793.81     1685.99    191.95 o
   5  18   5     1325.14     1625.74    212.94 o
  -8  19   5      546.56      548.76    167.34 o
  -7  19   5       60.16       98.06    147.11 o
  -6  19   5       92.93      -15.36    126.52 o
  -5  19   5      192.33      161.36    119.20 o
  -4  19   5     1419.12     1405.59    156.38 o
  -3  19   5      858.75     1137.99    149.54 o
  -2  19   5     2406.05     2517.52    181.38 o
  -1  19   5     1839.72     1849.27    165.82 o
   0  19   5     1682.67     1678.71    166.39 o
   1  19   5      511.33      466.84    217.10 o
   2  19   5     1186.25      982.27    244.33 o
   3  19   5      115.05      272.98    153.13 o
   4  19   5      688.53      705.29    171.65 o
   5  19   5      705.79      824.05    191.33 o
  -8  20   5       22.57       20.11    156.54 o
  -7  20   5      260.28      -17.09    159.03 o
  -6  20   5       92.21      107.24    124.37 o
  -5  20   5       12.80       20.48    113.75 o
  -4  20   5       94.95      300.22    126.81 o
  -3  20   5       58.01      206.92    121.59 o
  -2  20   5      504.43      353.57    129.46 o
  -1  20   5      139.87      358.42    129.45 o
   0  20   5      504.55      444.29    150.78 o
   1  20   5       43.02     -128.95    128.95 o
   2  20   5       31.31      -79.20    138.10 o
   3  20   5      221.37      271.12    161.99 o
   4  20   5      301.05      470.88    172.45 o
  -7  21   5        4.93      -98.90    179.21 o
  -6  21   5       85.58      -15.66    130.88 o
  -5  21   5       30.44      164.43    129.24 o
  -4  21   5      363.37      425.97    140.83 o
  -3  21   5     1788.28     2068.71    241.30 o
  -2  21   5      120.90      199.13    131.74 o
  -1  21   5       12.87      198.62    131.58 o
   0  21   5      442.09      673.19    170.94 o
   1  21   5       64.47      179.08    215.33 o
   2  21   5        9.91       53.52    152.35 o
   3  21   5      204.17      171.51    185.42 o
   4  21   5        9.21      123.70    162.67 o
  -6  22   5      992.26     1034.09    170.92 o
  -5  22   5     2940.89     3263.86    219.55 o
  -4  22   5     1122.86     1298.31    174.83 o
  -3  22   5      621.25      834.78    156.96 o
  -2  22   5       69.55      -71.56    125.62 o
  -1  22   5      156.58     -135.56    147.74 o
   0  22   5      862.33      897.75    222.54 o
   1  22   5     1793.30     2003.33    267.80 o
   2  22   5     1581.61     1327.46    209.94 o
   3  22   5     2027.83     1958.18    269.66 o
  -6  23   5      144.48     -223.64    223.64 o
  -5  23   5      645.15      662.64    171.61 o
  -4  23   5     1545.78     1668.61    191.37 o
  -3  23   5     2877.44     2510.55    210.63 o
  -2  23   5     4733.35     4794.17    295.73 o
  -1  23   5     3813.65     3805.59    279.04 o
   0  23   5     2166.48     2074.69    233.48 o
   1  23   5      290.75      436.33    210.59 o
   2  23   5      661.71      978.59    199.58 o
  -4  24   5     2964.59     2888.68    261.55 o
  -3  24   5     2288.30     2715.91    293.94 o
  -2  24   5      816.37      447.03    205.74 o
  -1  24   5      862.26      820.86    202.09 o
   0  24   5     3714.69     3457.88    324.08 o
   1  24   5     3789.13     3784.65    366.57 o
 -12   0   6     1243.35     1411.10    187.44 o
 -11   0   6     2537.81     2681.60    150.67 o
 -10   0   6     5178.83     4945.67    193.73 o
  -9   0   6    20072.29    19084.46   1135.28 o
  -8   0   6    21626.49    21796.46    471.16 o
  -7   0   6    40599.89    39327.88    777.55 o
  -6   0   6     5863.22     5397.34    171.48 o
  -5   0   6     1161.38     1230.56     68.49 o
  -4   0   6       88.13       91.50     48.32 o
  -3   0   6    31590.13    31681.93    633.80 o
  -2   0   6    98904.54    97945.69   1552.20 o
  -1   0   6   131417.22   131393.45   2063.48 o
   0   0   6    65388.27    64691.59   1227.57 o
   1   0   6    12627.04    11903.35    323.84 o
   2   0   6    23462.87    23077.59    528.79 o
   3   0   6     4001.70     3827.17    189.36 o
   4   0   6      127.79      152.51    121.70 o
   5   0   6     3565.16     3245.99    278.11 o
   6   0   6     4508.46     4557.89    423.64 o
   7   0   6     5770.28     6080.24    513.54 o
   8   0   6     3803.14     4155.59    460.21 o
 -12   1   6     5437.59     5091.25    338.30 o
 -11   1   6     4248.34     4250.51    194.93 o
 -10   1   6     1606.82     1354.84    126.48 o
  -9   1   6      904.81      806.05     98.38 o
  -8   1   6      662.48      651.52     77.25 o
  -7   1   6    20018.82    19976.03    306.40 o
  -6   1   6    20966.80    20810.58    315.88 o
  -5   1   6    25273.92    24370.98    303.32 o
  -4   1   6    30171.31    30655.87    335.64 o
  -3   1   6    52565.11    53171.21    658.74 o
  -2   1   6    40217.46    40826.96    492.70 o
  -1   1   6    27883.70    28372.43    366.35 o
   0   1   6      755.17      754.55     67.77 o
   1   1   6     3139.20     2917.79    108.55 o
   2   1   6    27114.66    26189.96    412.41 o
   3   1   6    41698.75    39905.88    585.81 o
   4   1   6    31411.89    31090.14    589.39 o
   5   1   6    21024.37    20132.73    423.91 o
   6   1   6     5245.20     4667.78    301.31 o
   7   1   6      960.24     1146.26    313.92 o
   8   1   6        4.87      -26.70    165.38 o
 -12   2   6     1018.59     1136.81    214.87 o
 -11   2   6     1717.73     2022.18    231.63 o
 -10   2   6     5017.73     4903.23    228.93 o
  -9   2   6    13188.89    13045.57    560.97 o
  -8   2   6    18018.85    17635.72    422.76 o
  -7   2   6    18279.95    17698.21    335.86 o
  -6   2   6    26186.14    26354.74    386.98 o
  -5   2   6       46.31       20.43     28.85 o
  -4   2   6      437.80      542.36     41.23 o
  -3   2   6    18558.82    19658.25    281.66 o
  -2   2   6    45778.21    47385.32    651.86 o
  -1   2   6    56486.76    59933.62    817.02 o
   0   2   6    37195.80    35799.66    517.96 o
   1   2   6    21504.64    20697.88    339.88 o
   2   2   6    10225.63     9659.31    405.98 o
   3   2   6      242.33      217.07     81.67 o
   4   2   6      965.35     1030.72    109.40 o
   5   2   6     1788.68     1691.34    133.03 o
   6   2   6     3809.17     3915.59    202.63 o
   7   2   6     7308.00     6853.02    380.91 o
   8   2   6     6690.22     6434.12    393.79 o
 -12   3   6     3284.94     2843.54    300.20 o
 -11   3   6     2442.46     2546.39    272.77 o
 -10   3   6      657.26      639.46    127.60 o
  -9   3   6      271.96      239.26    103.08 o
  -8   3   6     2564.08     2856.04    245.03 o
  -7   3   6     1072.90      956.40     64.18 o
  -6   3   6     3708.95     3467.70     88.51 o
  -5   3   6    15804.45    15850.71    204.36 o
  -4   3   6    17595.13    18200.64    237.47 o
  -3   3   6    13753.77    14222.99    237.60 o
  -2   3   6    11356.04    11846.57    202.14 o
  -1   3   6       85.03       32.17     46.01 o
   0   3   6      620.04      661.57     96.43 o
   1   3   6    11020.96    11336.90    225.67 o
   2   3   6    21551.02    21211.96    352.81 o
   3   3   6    13906.71    13828.50    267.27 o
   4   3   6    10786.56    10461.79    251.75 o
   5   3   6     8330.12     7882.39    235.90 o
   6   3   6     4442.12     4037.08    433.97 o
   7   3   6     1488.38     1234.28    219.26 o
   8   3   6       71.43      -77.64    238.49 o
 -12   4   6       96.16      268.20    207.25 o
 -11   4   6      340.86       60.95    178.29 o
 -10   4   6     3377.19     3090.41    284.96 o
  -9   4   6     1974.22     1971.88    182.82 o
  -8   4   6     1545.95     1637.91    132.53 o
  -7   4   6     1884.91     1913.18    107.36 o
  -6   4   6     2964.35     3045.77     79.87 o
  -5   4   6     7616.93     7845.80    125.37 o
  -4   4   6     3158.44     3343.40     77.53 o
  -3   4   6     7019.51     7201.84    144.53 o
  -2   4   6     4072.94     4056.52    112.41 o
  -1   4   6      852.25      900.38     62.81 o
   0   4   6     6819.31     6717.96    214.49 o
   1   4   6    10124.93     9882.95    208.97 o
   2   4   6     1099.51     1167.39     88.00 o
   3   4   6        6.36      163.40     65.92 o
   4   4   6      342.41      308.29     85.00 o
   5   4   6      120.90       78.42     84.34 o
   6   4   6      464.99      467.84    122.12 o
   7   4   6      873.44      704.24    186.95 o
   8   4   6     2024.01     2214.83    275.79 o
 -12   5   6       10.10       88.38    213.34 o
 -11   5   6      165.27      -28.95    175.24 o
 -10   5   6        2.65       77.72    167.63 o
  -9   5   6       93.45      123.81    160.01 o
  -8   5   6      504.98      187.82     97.97 o
  -7   5   6       25.28      -15.67     39.56 o
  -6   5   6      130.85      151.19     42.67 o
  -5   5   6       21.22       95.11     42.11 o
  -4   5   6      598.25      564.32     45.55 o
  -3   5   6       43.61       40.15     42.91 o
  -2   5   6      210.23      232.86     50.55 o
  -1   5   6      855.75     1074.77     63.79 o
   0   5   6     4974.50     5930.99    157.98 o
   1   5   6      179.77      338.24     64.81 o
   2   5   6       45.38      108.82     62.00 o
   3   5   6       26.11      221.88     69.40 o
   4   5   6      761.02      647.30     93.06 o
   5   5   6      338.74      215.32     86.99 o
   6   5   6       12.21       33.93    117.52 o
   7   5   6      125.48      227.44    170.83 o
   8   5   6       20.82      180.61    189.81 o
 -12   6   6      165.24      167.63    214.87 o
 -11   6   6      127.66      -60.95    202.67 o
 -10   6   6     2219.42     2179.13    288.01 o
  -9   6   6     2537.24     2272.55    228.36 o
  -8   6   6     1954.87     1790.89    175.52 o
  -7   6   6      650.80      669.86     61.22 o
  -6   6   6     3456.13     3395.60    120.31 o
  -5   6   6      165.13      242.97     42.51 o
  -4   6   6      169.13      185.45     44.49 o
  -3   6   6      633.69      761.01     64.40 o
  -2   6   6     6092.25     6164.09    136.24 o
  -1   6   6     1539.06     1697.15     79.21 o
   0   6   6     1947.20     1846.33    123.99 o
   1   6   6     1948.46     2298.32    130.62 o
   2   6   6     2392.09     2397.85    113.19 o
   3   6   6      130.26      143.27     69.88 o
   4   6   6        2.61       94.73     78.93 o
   5   6   6       32.79       92.32     86.23 o
   6   6   6      352.62      446.97    132.27 o
   7   6   6      370.32      406.93    160.93 o
   8   6   6      327.67       -0.01    371.06 o
 -12   7   6     1318.75     1117.00    288.01 o
 -11   7   6     3318.60     3200.13    355.06 o
 -10   7   6      487.27      342.91    167.16 o
  -9   7   6      971.63      795.04     95.46 o
  -8   7   6     2116.06     1932.21    119.16 o
  -7   7   6     2779.83     2785.98    110.25 o
  -6   7   6     1981.80     2023.18     85.59 o
  -5   7   6    12986.97    12777.20    220.16 o
  -4   7   6     5376.10     5311.15    189.39 o
  -3   7   6    13545.86    13530.13    249.80 o
  -2   7   6     1014.84     1022.21     73.86 o
  -1   7   6     9926.21     9872.57    211.77 o
   0   7   6      842.79      832.47     74.37 o
   1   7   6      364.62      423.31     66.96 o
   2   7   6    11327.84    10946.43    300.38 o
   3   7   6    11235.65    10915.75    244.11 o
   4   7   6     4748.39     5058.13    182.46 o
   5   7   6     5313.39     5605.31    207.88 o
   6   7   6     2387.62     2311.35    287.07 o
   7   7   6      832.64      895.58    154.43 o
   8   7   6      157.89       99.68    194.31 o
 -12   8   6      148.37      344.39    260.58 o
 -11   8   6     1060.81      813.75    263.63 o
 -10   8   6     6932.04     7184.43    211.76 o
  -9   8   6     6226.57     5963.67    192.89 o
  -8   8   6     8815.41     8931.71    211.82 o
  -7   8   6     7808.07     7604.13    179.58 o
  -6   8   6    14586.65    14336.19    267.72 o
  -5   8   6      620.06      678.08     59.26 o
  -4   8   6     3414.03     3460.99     96.04 o
  -3   8   6    17034.11    16294.10    289.22 o
  -2   8   6    31115.67    31047.78    443.18 o
  -1   8   6    20918.21    20988.83    357.36 o
   0   8   6    37619.66    38071.38    531.59 o
   1   8   6    18526.42    18377.29    288.92 o
   2   8   6     6211.62     5980.00    242.43 o
   3   8   6      731.43      836.32     94.33 o
   4   8   6      616.18      649.57    100.44 o
   5   8   6      271.00      135.32     94.59 o
   6   8   6     1094.77     1165.80    171.02 o
   7   8   6     4140.33     4269.01    299.35 o
   8   8   6     5792.44     6341.98    340.64 o
 -12   9   6     4796.38     4730.09    478.50 o
 -11   9   6     4078.55     4282.11    187.72 o
 -10   9   6      690.39      670.77     97.15 o
  -9   9   6      390.13      491.22     92.20 o
  -8   9   6     1985.72     2221.27    116.08 o
  -7   9   6     8616.91     8773.59    207.06 o
  -6   9   6    12466.99    12695.70    254.87 o
  -5   9   6    20653.41    19918.11    291.71 o
  -4   9   6    29088.74    28932.28    418.87 o
  -3   9   6    30066.81    30301.09    436.74 o
  -2   9   6    21859.30    22457.45    351.24 o
  -1   9   6     3975.97     3837.77    138.41 o
   0   9   6      539.20      534.08     72.83 o
   1   9   6     9803.93     9707.44    212.15 o
   2   9   6    16559.50    16618.62    297.20 o
   3   9   6    21216.36    20363.28    376.92 o
   4   9   6    22435.96    21913.63    403.02 o
   5   9   6    12531.58    12216.22    301.08 o
   6   9   6     5945.56     6180.77    270.32 o
   7   9   6     1140.82     1041.14    152.52 o
   8   9   6        9.10       31.43    160.91 o
 -11  10   6     3112.21     3247.69    225.57 o
 -10  10   6     6225.19     6261.45    327.54 o
  -9  10   6    13252.89    13563.67    295.12 o
  -8  10   6    19352.09    19588.66    369.94 o
  -7  10   6    27659.79    26083.24    558.58 o
  -6  10   6     7147.03     7121.75    260.44 o
  -5  10   6     3291.72     3334.59    125.24 o
  -4  10   6     2183.71     2469.29    105.71 o
  -3  10   6    17779.14    17969.55    301.37 o
  -2  10   6    46425.10    47561.35    645.74 o
  -1  10   6    47519.55    47488.86    705.23 o
   0  10   6    38503.48    37627.72    601.66 o
   1  10   6    16372.78    16038.00    362.67 o
   2  10   6    11127.73    10862.14    243.07 o
   3  10   6     3299.67     3295.30    149.92 o
   4  10   6       56.10       14.73     84.62 o
   5  10   6     2052.23     2062.97    141.39 o
   6  10   6     3800.17     3809.53    221.65 o
   7  10   6     5249.16     5046.88    250.89 o
 -11  11   6     2053.44     1988.53    203.06 o
 -10  11   6      575.06      422.91    135.78 o
  -9  11   6       10.87      104.70     99.35 o
  -8  11   6     2480.66     2321.20    194.18 o
  -7  11   6     9902.73     9755.97    375.19 o
  -6  11   6    16819.94    16544.92    306.30 o
  -5  11   6    12970.95    12543.85    240.67 o
  -4  11   6    19117.48    18763.71    314.60 o
  -3  11   6    24070.68    23713.94    374.57 o
  -2  11   6    31152.12    32043.74    475.35 o
  -1  11   6     2612.39     2508.43    123.85 o
   0  11   6      492.17      679.67     78.38 o
   1  11   6     3559.85     3884.37    154.03 o
   2  11   6    18249.45    17982.03    349.66 o
   3  11   6    18524.59    18227.57    394.18 o
   4  11   6    31911.99    31797.88    586.77 o
   5  11   6    11603.10    11806.07    337.17 o
   6  11   6     3713.18     4129.64    266.51 o
   7  11   6      444.52      422.08    166.61 o
 -11  12   6     2159.62     2361.77    497.54 o
 -10  12   6     1252.90     1327.00    212.93 o
  -9  12   6    10877.47    10542.92    333.67 o
  -8  12   6    10924.10    10443.10    315.01 o
  -7  12   6    17041.80    16986.96    418.79 o
  -6  12   6     4014.49     4056.88    247.77 o
  -5  12   6      297.71      273.13     77.44 o
  -4  12   6      382.82      446.56     76.44 o
  -3  12   6     5770.35     5864.80    165.74 o
  -2  12   6    20284.59    20189.18    371.14 o
  -1  12   6    38007.03    37339.73    587.59 o
   0  12   6    14495.79    14895.37    338.21 o
   1  12   6    12351.78    12268.11    306.31 o
   2  12   6     2244.29     2381.19    185.03 o
   3  12   6     3138.90     3099.58    192.47 o
   4  12   6       23.45       21.02     97.89 o
   5  12   6     1465.00     1527.35    183.22 o
   6  12   6     3121.44     2905.17    245.20 o
   7  12   6     3037.55     2763.13    245.35 o
 -11  13   6      734.92     1138.88    210.61 o
 -10  13   6     1135.41     1306.37    209.50 o
  -9  13   6       33.18      -10.73     95.27 o
  -8  13   6      560.53      605.62    127.70 o
  -7  13   6     2018.05     1875.02    160.80 o
  -6  13   6     5453.68     5215.46    186.39 o
  -5  13   6     5774.67     6055.72    205.22 o
  -4  13   6    11298.69    11251.36    240.01 o
  -3  13   6     2819.64     2768.22    125.64 o
  -2  13   6    13613.21    13302.70    403.45 o
  -1  13   6      457.36      429.00     89.03 o
   0  13   6     1001.98     1128.62    121.76 o
   1  13   6     2836.27     2933.86    217.42 o
   2  13   6     8461.31     7992.09    282.01 o
   3  13   6     9480.74     9633.60    322.94 o
   4  13   6     9278.57     8606.19    273.24 o
   5  13   6     5364.93     5497.11    241.96 o
   6  13   6     1877.10     2056.23    229.03 o
   7  13   6      320.18      262.06    166.64 o
 -10  14   6      902.06     1055.63    152.91 o
  -9  14   6     1589.06     1781.36    171.43 o
  -8  14   6     1010.61     1153.47    152.15 o
  -7  14   6     2410.92     2111.55    172.43 o
  -6  14   6     2362.10     2535.75    239.77 o
  -5  14   6     1426.72     1450.42    118.58 o
  -4  14   6       32.29      130.64     74.76 o
  -3  14   6    10214.46    10468.79    255.77 o
  -2  14   6     1012.87     1403.27    117.29 o
  -1  14   6     7046.71     7128.92    216.50 o
   0  14   6     2886.32     3090.24    171.13 o
   1  14   6     4077.87     4237.84    193.90 o
   2  14   6      879.74      932.45    146.38 o
   3  14   6      765.58      695.72    152.76 o
   4  14   6      291.05      284.34    116.09 o
   5  14   6       68.07       79.87    121.51 o
   6  14   6      482.79      551.16    184.73 o
 -10  15   6        9.35       10.67    129.93 o
  -9  15   6      176.96      244.77    131.10 o
  -8  15   6       98.87      243.96    128.69 o
  -7  15   6       44.52       69.72    115.08 o
  -6  15   6        8.66       68.57     84.31 o
  -5  15   6      577.68      618.39    104.21 o
  -4  15   6     4269.57     4166.26    171.63 o
  -3  15   6      201.40      370.12    119.94 o
  -2  15   6       33.27      127.42     84.82 o
  -1  15   6     1105.73      915.99    149.35 o
   0  15   6       32.08      124.46    102.37 o
   1  15   6       96.79      143.41    104.15 o
   2  15   6      594.99      687.93    142.95 o
   3  15   6      707.82      809.71    153.63 o
   4  15   6        8.79       88.59    111.47 o
   5  15   6       12.65     -121.67    121.67 o
   6  15   6      197.02      219.43    174.72 o
 -10  16   6      235.40      116.56    120.56 o
  -9  16   6      269.20       13.09    128.67 o
  -8  16   6      688.22      858.48    155.50 o
  -7  16   6      355.54      341.71    134.72 o
  -6  16   6      100.88       36.31     90.89 o
  -5  16   6        3.37      -77.07     97.21 o
  -4  16   6       22.78       23.26     94.82 o
  -3  16   6       43.70       76.50    108.18 o
  -2  16   6     2796.03     2504.70    151.25 o
  -1  16   6     1884.50     2082.37    178.11 o
   0  16   6      296.22      279.73    113.68 o
   1  16   6       56.49       39.93    107.62 o
   2  16   6       27.13      220.57    129.79 o
   3  16   6      224.93      240.03    172.66 o
   4  16   6       21.91      159.72    134.38 o
   5  16   6       76.10       42.28    129.96 o
   6  16   6        3.07     -165.05    165.05 o
  -9  17   6      551.69      458.93    153.22 o
  -8  17   6      480.51      403.98    150.61 o
  -7  17   6     1192.19     1301.01    177.36 o
  -6  17   6     1929.79     2143.49    149.20 o
  -5  17   6     3759.74     3783.65    212.13 o
  -4  17   6     5784.14     5335.79    224.24 o
  -3  17   6     3050.52     3285.29    254.99 o
  -2  17   6     2106.85     2350.36    154.25 o
  -1  17   6      352.76      579.40    121.69 o
   0  17   6       22.03      118.90    107.68 o
   1  17   6      436.90      375.44    123.37 o
   2  17   6     1941.09     2029.43    200.04 o
   3  17   6     2432.45     2367.91    209.00 o
   4  17   6     1409.95     1619.09    191.92 o
   5  17   6     1698.56     1534.89    205.16 o
  -9  18   6     5196.78     5275.50    286.52 o
  -8  18   6     2831.56     2867.95    232.30 o
  -7  18   6     4879.30     4951.28    300.17 o
  -6  18   6     1818.76     1740.25    158.70 o
  -5  18   6      333.37      460.65    125.01 o
  -4  18   6     1276.09     1314.28    150.60 o
  -3  18   6     7009.46     7189.16    274.71 o
  -2  18   6     6455.88     6254.41    255.47 o
  -1  18   6     8865.83     9010.12    308.33 o
   0  18   6     9019.51     8877.58    361.01 o
   1  18   6     8178.70     8276.88    294.11 o
   2  18   6     1600.32     1456.11    187.05 o
   3  18   6      311.91      165.02    144.76 o
   4  18   6      101.55      133.99    145.33 o
   5  18   6       12.64       51.54    160.06 o
  -8  19   6     1543.40     1610.26    216.65 o
  -7  19   6     2072.18     1649.29    231.30 o
  -6  19   6     4191.89     3872.68    209.58 o
  -5  19   6     8691.62     8244.42    287.92 o
  -4  19   6     8221.58     8296.58    289.46 o
  -3  19   6     4870.22     4862.58    209.50 o
  -2  19   6     3857.40     3661.02    254.71 o
  -1  19   6     1554.77     1612.34    183.48 o
   0  19   6      542.29      572.16    138.38 o
   1  19   6     2425.88     2331.12    213.61 o
   2  19   6     8125.77     8290.72    366.47 o
   3  19   6     8641.40     9659.45    482.79 o
   4  19   6     5604.34     5953.92    337.04 o
  -8  20   6     5287.94     5722.85    368.64 o
  -7  20   6     6322.92     6360.69    364.36 o
  -6  20   6     3993.22     4080.90    318.34 o
  -5  20   6      796.20      858.04    146.91 o
  -4  20   6      494.85      405.44    131.42 o
  -3  20   6     8142.98     7541.17    314.85 o
  -2  20   6     8367.79     8474.91    302.34 o
  -1  20   6    13167.79    12613.07    440.70 o
   0  20   6    10784.23    10636.65    340.60 o
   1  20   6     5744.17     6180.94    308.57 o
   2  20   6     2946.17     2472.44    236.67 o
   3  20   6      261.94      299.21    167.82 o
   4  20   6       27.90      220.39    185.15 o
  -7  21   6     3038.72     3487.81    283.52 o
  -6  21   6     5922.05     6302.20    271.51 o
  -5  21   6     5853.05     6194.40    268.95 o
  -4  21   6     8566.27     8745.95    314.01 o
  -3  21   6     8071.43     7072.23    284.97 o
  -2  21   6     5631.11     5361.49    256.35 o
  -1  21   6     1292.10     1168.00    166.59 o
   0  21   6      143.00     -116.67    145.55 o
   1  21   6     1358.57     1332.47    232.35 o
   2  21   6     3817.76     4342.29    284.75 o
   3  21   6     7820.49     8439.12    371.31 o
  -6  22   6     1826.81     1922.58    225.59 o
  -5  22   6       68.08      230.05    139.46 o
  -4  22   6      293.99      241.91    139.93 o
  -3  22   6     3106.42     3239.66    619.60 o
  -2  22   6     7342.14     7986.69    311.38 o
  -1  22   6    11188.91    12003.30    429.82 o
   0  22   6     6780.99     7396.26    350.57 o
   1  22   6     2692.62     2354.11    283.69 o
   2  22   6     1626.46     1916.47    230.58 o
  -6  23   6     2807.72     3593.28    566.88 o
  -5  23   6     1696.07     2115.52    207.40 o
  -4  23   6     2790.66     2709.57    220.24 o
  -3  23   6     2778.44     2346.87    237.59 o
  -2  23   6     3146.15     3358.16    267.38 o
  -1  23   6      430.23      281.79    173.54 o
   0  23   6      165.08      262.15    301.72 o
   1  23   6     1320.46     1160.30    245.05 o
  -4  24   6       60.03      115.33    148.26 o
  -3  24   6     1148.13     1263.63    371.11 o
  -2  24   6     1025.57     1382.91    247.18 o
  -1  24   6     1756.08     1771.75    237.89 o
   0  24   6     1330.87     1358.01    265.13 o
 -13   1   7       76.39      -18.82     96.63 o
 -12   1   7       12.86      -25.61     86.40 o
 -11   1   7      190.62      233.10     64.30 o
 -10   1   7      573.57      397.07     63.13 o
  -9   1   7     1506.79     1467.81     78.47 o
  -8   1   7     5174.15     5363.72    133.64 o
  -7   1   7     5611.47     5724.73    143.68 o
  -6   1   7      383.43      376.46     46.15 o
  -5   1   7     3403.53     3599.66     91.42 o
  -4   1   7     3966.33     4183.23    102.20 o
  -3   1   7     2490.47     2544.66     97.19 o
  -2   1   7      132.92      180.30     53.62 o
  -1   1   7     6874.86     7158.20    149.26 o
   0   1   7     4069.65     4202.32    131.85 o
   1   1   7     5564.44     5095.48    151.78 o
   2   1   7     4359.80     4194.09    141.28 o
   3   1   7     8465.70     8062.76    203.43 o
   4   1   7       67.31       57.16     89.64 o
   5   1   7       62.93        3.61     88.04 o
   6   1   7     1175.17     1098.64    143.43 o
   7   1   7       63.25      181.68    171.80 o
   8   1   7       98.29       25.91    186.41 o
 -13   2   7     2070.42     2412.29    280.39 o
 -12   2   7     4255.43     4183.02    329.16 o
 -11   2   7     2998.36     3088.88    274.30 o
 -10   2   7     5714.05     5654.02    255.53 o
  -9   2   7     4177.47     3990.66    170.10 o
  -8   2   7     3755.82     3726.68    111.32 o
  -7   2   7     5489.83     5418.80    133.49 o
  -6   2   7    10096.88     9737.63    170.11 o
  -5   2   7    10436.09    10560.31    158.68 o
  -4   2   7    13269.13    13439.05    202.54 o
  -3   2   7    16871.73    17248.51    287.69 o
  -2   2   7    28370.24    29202.45    408.39 o
  -1   2   7     4099.64     4312.25    114.38 o
   0   2   7      723.29      690.48     74.89 o
   1   2   7     1352.38     1400.65     98.82 o
   2   2   7      242.41      278.81     69.73 o
   3   2   7     3136.14     3040.80    133.46 o
   4   2   7    10542.01    10238.02    286.65 o
   5   2   7     5173.37     5529.22    208.52 o
   6   2   7     4098.31     4122.63    223.25 o
   7   2   7      862.25      788.34    212.81 o
   8   2   7      815.41      939.88    240.61 o
 -12   3   7      278.67      138.67    182.86 o
 -11   3   7     1373.90     1561.97    234.68 o
 -10   3   7     1946.02     1882.85    197.94 o
  -9   3   7    12552.61    11880.88    433.30 o
  -8   3   7     6562.84     6795.90    155.15 o
  -7   3   7    32159.04    30974.20    460.27 o
  -6   3   7    11750.98    11453.08    194.15 o
  -5   3   7     8908.71     8650.73    141.38 o
  -4   3   7     3003.65     2957.56     91.81 o
  -3   3   7      399.18      379.37     62.43 o
  -2   3   7    11888.19    11734.00    211.19 o
  -1   3   7    42733.00    43376.08    540.96 o
   0   3   7    35581.24    35079.53    524.76 o
   1   3   7    47365.32    47488.96    683.59 o
   2   3   7    17110.78    16923.46    312.88 o
   3   3   7    12990.74    13299.19    310.53 o
   4   3   7     1075.98      984.05    119.53 o
   5   3   7       12.35      -84.89     84.89 o
   6   3   7     1343.78     1535.42    273.54 o
   7   3   7     1086.40      998.34    220.77 o
   8   3   7     2650.74     2803.82    309.11 o
 -12   4   7     7814.98     7759.54    495.26 o
 -11   4   7    11733.54    12355.54    626.31 o
 -10   4   7    12270.87    12493.89    484.24 o
  -9   4   7     3385.91     3477.11    316.71 o
  -8   4   7       78.39      104.27     51.99 o
  -7   4   7     2101.27     1987.38     75.97 o
  -6   4   7    22281.19    22232.61    302.11 o
  -5   4   7    38809.33    38533.42    442.92 o
  -4   4   7    72353.48    72878.25    894.26 o
  -3   4   7    52857.08    53768.93    738.50 o
  -2   4   7    54062.88    55770.14    774.03 o
  -1   4   7    11248.46    11004.47    206.26 o
   0   4   7     8591.11     8410.48    257.61 o
   1   4   7     3086.10     3354.88    129.13 o
   2   4   7     4030.28     4001.44    142.12 o
   3   4   7    14160.53    13931.01    282.68 o
   4   4   7     9488.67     9351.40    315.41 o
   5   4   7    12037.43    12152.50    320.54 o
   6   4   7    10614.26    10399.77    361.98 o
   7   4   7     4705.46     4862.06    353.94 o
   8   4   7     2430.84     2171.18    291.92 o
 -12   5   7       20.60       59.43    199.63 o
 -11   5   7     1430.58     1494.92    262.11 o
 -10   5   7     7446.62     7603.11    384.01 o
  -9   5   7    26351.75    25888.18    490.09 o
  -8   5   7    17935.65    16989.52    317.79 o
  -7   5   7    25237.24    24680.45    354.15 o
  -6   5   7    39021.89    39588.35    493.15 o
  -5   5   7    24983.46    24280.12    321.78 o
  -4   5   7     9541.17    10162.17    175.45 o
  -3   5   7      193.32      161.57     58.61 o
  -2   5   7     8417.89     8144.60    173.20 o
  -1   5   7    36341.30    37244.98    513.04 o
   0   5   7    49670.34    47814.60    686.35 o
   1   5   7    62672.47    63150.86    880.19 o
   2   5   7    40169.28    38872.91    590.43 o
   3   5   7     7542.23     7459.03    202.01 o
   4   5   7     1482.42     1198.79    127.27 o
   5   5   7       13.72      -89.52     89.52 o
   6   5   7     2380.79     2362.80    198.89 o
   7   5   7     3524.01     3852.42    325.65 o
   8   5   7     4310.71     4433.52    518.12 o
 -12   6   7     7049.03     7430.39    525.73 o
 -11   6   7    17611.26    17103.91    816.79 o
 -10   6   7    15382.36    14552.50    559.78 o
  -9   6   7     7369.90     7146.00    267.29 o
  -8   6   7       13.54      -20.72     61.35 o
  -7   6   7      343.50      373.88     58.95 o
  -6   6   7    17688.97    17279.29    297.98 o
  -5   6   7    44079.94    43720.07    534.67 o
  -4   6   7    75066.55    74927.77    865.52 o
  -3   6   7    39184.38    38245.76    516.81 o
  -2   6   7    27250.52    26873.28    369.18 o
  -1   6   7    18558.63    18548.88    302.87 o
   0   6   7     6279.96     6199.39    237.43 o
   1   6   7     1350.21     1437.26    116.54 o
   2   6   7     7425.48     6991.05    287.48 o
   3   6   7    14004.65    14189.76    333.29 o
   4   6   7     8610.68     8506.45    269.75 o
   5   6   7    13098.72    13094.98    339.70 o
   6   6   7    11353.85    10676.64    380.91 o
   7   6   7     6123.21     6260.82    291.10 o
   8   6   7     1055.83     1275.34    265.02 o
 -12   7   7       72.02      114.29    227.06 o
 -11   7   7     1443.14     1746.35    306.30 o
 -10   7   7     3284.68     3417.51    162.39 o
  -9   7   7    10146.39     9992.82    258.05 o
  -8   7   7    11392.37    11143.54    239.37 o
  -7   7   7    15617.16    15532.48    306.55 o
  -6   7   7    23799.88    23263.12    349.19 o
  -5   7   7     9800.30     9170.25    159.95 o
  -4   7   7     4452.29     4389.07    121.85 o
  -3   7   7       35.97       21.22     63.11 o
  -2   7   7     4609.25     4453.12    123.67 o
  -1   7   7    26397.00    27088.89    436.48 o
   0   7   7    48029.87    46552.54    677.50 o
   1   7   7    44939.18    45627.12    675.06 o
   2   7   7    27565.28    27223.22    456.81 o
   3   7   7     5989.24     5906.26    276.00 o
   4   7   7     2162.35     2277.36    239.97 o
   5   7   7        3.61       34.13     97.36 o
   6   7   7      280.26      387.35    148.27 o
   7   7   7     2721.88     3133.98    226.95 o
 -12   8   7     3348.47     2416.86    365.73 o
 -11   8   7     5201.12     5518.92    224.97 o
 -10   8   7     2435.64     2810.56    175.52 o
  -9   8   7     5470.12     5868.63    435.06 o
  -8   8   7       80.58      -15.40     65.46 o
  -7   8   7      576.62      663.51     83.83 o
  -6   8   7     6183.10     6274.59    128.15 o
  -5   8   7    14494.60    14971.45    225.49 o
  -4   8   7    12493.01    12310.50    228.37 o
  -3   8   7    24672.85    25406.90    411.28 o
  -2   8   7    13448.41    13514.67    256.99 o
  -1   8   7     6682.13     6488.32    166.91 o
   0   8   7       92.74      -13.72     54.14 o
   1   8   7        5.75      109.13     63.40 o
   2   8   7     4018.26     4246.60    157.69 o
   3   8   7     2583.94     2904.83    158.13 o
   4   8   7     8633.67     7738.65    265.32 o
   5   8   7     5256.18     5389.39    356.26 o
   6   8   7     3578.72     3473.16    238.17 o
   7   8   7     2123.14     2165.04    209.70 o
 -12   9   7      125.12      132.58    243.82 o
 -11   9   7      386.69      371.25     99.29 o
 -10   9   7      459.52      355.04     96.34 o
  -9   9   7      313.13      531.36     84.85 o
  -8   9   7     7002.07     6797.48    198.52 o
  -7   9   7     3982.73     3928.05    169.69 o
  -6   9   7     2457.99     2391.03     91.16 o
  -5   9   7     1069.99     1137.50     81.65 o
  -4   9   7     1983.85     1886.68    162.72 o
  -3   9   7      318.23      347.32     72.79 o
  -2   9   7     2888.84     2896.88    118.07 o
  -1   9   7    13286.78    12941.62    269.50 o
   0   9   7     6709.63     6963.14    175.89 o
   1   9   7      544.71      626.71     77.35 o
   2   9   7     3828.93     3491.99    139.95 o
   3   9   7     1325.49     1380.58    127.81 o
   4   9   7      469.72      568.20    118.20 o
   5   9   7      798.63     1028.10    131.56 o
   6   9   7      723.80      557.54    156.39 o
   7   9   7      260.23      273.09    141.42 o
 -12  10   7       90.23      254.22    132.85 o
 -11  10   7      134.60      234.00    145.53 o
 -10  10   7       56.83       15.83    113.12 o
  -9  10   7      478.63      536.37    106.92 o
  -8  10   7      308.15      257.00    165.34 o
  -7  10   7      975.26      948.33     93.40 o
  -6  10   7      549.35      521.01     87.23 o
  -5  10   7      713.94      698.24     75.97 o
  -4  10   7      273.57      431.67     70.02 o
  -3  10   7     2592.08     2346.64    143.68 o
  -2  10   7     1457.72     1690.65    123.30 o
  -1  10   7      267.83      249.35     75.86 o
   0  10   7      274.97      239.39     78.89 o
   1  10   7       42.84      -25.92     63.39 o
   2  10   7        1.88       84.86     67.08 o
   3  10   7      163.98       94.87     84.39 o
   4  10   7     1722.69     1478.17    244.28 o
   5  10   7      453.85      584.21    128.52 o
   6  10   7      116.65       18.02    125.31 o
   7  10   7       28.65      -41.49    155.85 o
 -11  11   7      227.92      123.51    131.35 o
 -10  11   7      198.13       78.56    137.76 o
  -9  11   7      970.78     1247.16    205.21 o
  -8  11   7      829.59      613.03    103.04 o
  -7  11   7      444.42      596.80    115.69 o
  -6  11   7      514.47      567.62     83.27 o
  -5  11   7      655.54      704.21     79.73 o
  -4  11   7      281.11      244.18     69.28 o
  -3  11   7      329.27      394.70     80.18 o
  -2  11   7     1394.44     1372.23    106.87 o
  -1  11   7     1485.14     1460.08    111.23 o
   0  11   7      965.81      613.98    105.09 o
   1  11   7     1157.17     1359.41    116.54 o
   2  11   7     1078.71     1048.67    102.95 o
   3  11   7     1135.12     1083.56    118.10 o
   4  11   7       81.36      115.65    103.64 o
   5  11   7      396.35      185.38    111.71 o
   6  11   7      172.09      302.14    138.05 o
   7  11   7       40.20        7.99    151.48 o
 -11  12   7     1763.89     1795.70    198.50 o
 -10  12   7     1659.06     1932.76    196.93 o
  -9  12   7     1450.76     1078.71    139.22 o
  -8  12   7       30.89      -45.00     91.50 o
  -7  12   7     1187.56     1203.70    138.91 o
  -6  12   7     4924.03     5217.34    279.98 o
  -5  12   7     5526.55     5749.42    189.68 o
  -4  12   7     7238.18     6944.64    185.07 o
  -3  12   7     7309.44     7286.52    189.72 o
  -2  12   7    15361.33    15479.20    318.80 o
  -1  12   7     2056.56     2175.26    132.52 o
   0  12   7       33.41       44.60     90.33 o
   1  12   7      333.68      355.06    110.79 o
   2  12   7      517.71      489.88    102.63 o
   3  12   7      988.22     1017.96    132.06 o
   4  12   7     2508.32     2669.71    196.39 o
   5  12   7     1785.53     1915.53    181.02 o
   6  12   7     1261.00     1269.53    209.00 o
 -11  13   7      665.49      735.65    175.80 o
 -10  13   7     1259.43     1159.25    147.27 o
  -9  13   7     4903.38     5009.77    203.86 o
  -8  13   7     9480.72     9350.40    312.10 o
  -7  13   7    11126.22    11219.27    341.16 o
  -6  13   7     8191.36     8062.36    225.12 o
  -5  13   7     1470.43     1592.95    118.91 o
  -4  13   7     2503.56     2423.29    124.11 o
  -3  13   7     1288.92     1232.56    111.11 o
  -2  13   7     1813.32     2158.78    144.78 o
  -1  13   7    15312.98    15968.28    335.99 o
   0  13   7    12303.46    12460.56    364.52 o
   1  13   7    17336.07    16806.59    425.79 o
   2  13   7    10947.78    10961.89    344.24 o
   3  13   7     6858.11     6868.75    246.30 o
   4  13   7     1631.67     1528.98    168.66 o
   5  13   7      190.73      -17.99    121.88 o
   6  13   7      878.27     1208.51    281.58 o
 -11  14   7     5620.50     6195.52    337.61 o
 -10  14   7     5422.49     5417.68    317.17 o
  -9  14   7     5762.39     5385.25    220.15 o
  -8  14   7      300.34      332.03    123.07 o
  -7  14   7     1463.06     1432.03    161.49 o
  -6  14   7    10452.82    10189.28    257.39 o
  -5  14   7    20052.96    19515.94    380.09 o
  -4  14   7    13382.55    12588.48    297.02 o
  -3  14   7    22911.48    23392.01    429.56 o
  -2  14   7    20437.38    20069.08    426.84 o
  -1  14   7     4372.14     4270.24    194.00 o
   0  14   7     1709.44     1631.61    144.47 o
   1  14   7       53.21      162.42    102.74 o
   2  14   7      934.28      845.21    152.05 o
   3  14   7     2686.24     2530.37    211.15 o
   4  14   7     8457.42     9234.91    474.22 o
   5  14   7     8186.21     8215.50    454.73 o
   6  14   7     4730.95     5279.94    570.80 o
 -10  15   7     4921.34     5119.48    255.99 o
  -9  15   7     7320.78     7398.31    326.56 o
  -8  15   7    10885.59    10284.81    350.44 o
  -7  15   7    12287.33    11810.14    370.17 o
  -6  15   7    11727.45    11899.79    322.67 o
  -5  15   7    11328.59    11293.10    300.54 o
  -4  15   7     5170.32     5079.14    190.26 o
  -3  15   7      476.48      250.27     95.59 o
  -2  15   7     3101.36     3071.74    157.65 o
  -1  15   7    16103.09    15582.31    475.76 o
   0  15   7    24820.94    24317.55    505.55 o
   1  15   7    18731.76    19073.53    437.06 o
   2  15   7    19136.85    19179.07    496.45 o
   3  15   7     4168.24     3957.74    236.07 o
   4  15   7     1383.18     1597.91    211.15 o
   5  15   7       40.34     -122.85    122.85 o
   6  15   7      304.90      310.92    186.63 o
 -10  16   7     5361.26     5594.79    368.64 o
  -9  16   7     2327.32     2253.30    180.14 o
  -8  16   7       15.19       49.69    125.75 o
  -7  16   7     1216.12      776.77    170.90 o
  -6  16   7     4920.65     5283.52    200.72 o
  -5  16   7    17106.52    16285.25    386.96 o
  -4  16   7    24360.62    23978.36    869.77 o
  -3  16   7    21908.96    21283.99    483.98 o
  -2  16   7     8940.37     9120.37    258.86 o
  -1  16   7     8800.31     8805.54    320.05 o
   0  16   7     1287.52     1161.12    148.91 o
   1  16   7       37.43      -18.92    112.34 o
   2  16   7     3008.83     2895.01    218.76 o
   3  16   7     4530.60     4669.27    258.21 o
   4  16   7     5048.58     5543.11    310.59 o
   5  16   7     5434.24     5874.18    276.77 o
 -10  17   7     3081.28     3551.12    240.74 o
  -9  17   7     4559.55     4835.60    269.50 o
  -8  17   7     5230.68     5242.48    294.18 o
  -7  17   7     6976.78     6948.01    242.37 o
  -6  17   7     9476.38     9900.47    418.42 o
  -5  17   7     4642.64     4597.42    212.21 o
  -4  17   7     1729.34     1664.70    154.45 o
  -3  17   7     3830.90     4119.12    188.07 o
  -2  17   7     2003.07     2072.01    168.08 o
  -1  17   7     7598.17     7537.08    306.86 o
   0  17   7    18755.40    18390.92    440.69 o
   1  17   7    18180.01    18399.92    447.20 o
   2  17   7    10949.65    10923.38    383.69 o
   3  17   7     2509.99     2459.52    218.44 o
   4  17   7      396.76      395.68    176.23 o
   5  17   7       12.89      152.22    159.56 o
  -9  18   7      982.19     1112.09    190.88 o
  -8  18   7      299.23      169.26    152.15 o
  -7  18   7      304.80      251.73    113.31 o
  -6  18   7     2395.68     2324.13    175.36 o
  -5  18   7     8736.78     8444.83    285.03 o
  -4  18   7     7512.08     7337.06    270.69 o
  -3  18   7     9783.84     9486.49    333.77 o
  -2  18   7     1393.29     1285.91    215.15 o
  -1  18   7     4154.73     4526.38    227.37 o
   0  18   7      946.25      891.50    200.38 o
   1  18   7       13.22       22.81    129.95 o
   2  18   7     1426.12     1494.01    196.10 o
   3  18   7     2745.27     2907.39    254.92 o
   4  18   7     2886.84     2965.51    308.88 o
  -9  19   7     1159.12     1523.07    207.11 o
  -8  19   7     1670.48     1720.70    214.19 o
  -7  19   7     2618.50     2862.11    202.67 o
  -6  19   7     1956.38     2071.77    177.73 o
  -5  19   7     1230.84     1160.38    155.52 o
  -4  19   7     1645.71     1501.74    164.80 o
  -3  19   7       36.55       15.59    104.60 o
  -2  19   7      859.36      664.21    140.92 o
  -1  19   7     3023.53     3519.41    214.14 o
   0  19   7     4278.47     4042.59    258.21 o
   1  19   7     1395.57     1808.95    206.45 o
   2  19   7     1499.10     1753.84    209.35 o
   3  19   7      320.12      103.60    158.20 o
   4  19   7      169.57        2.80    175.55 o
  -8  20   7      127.18      167.48    189.40 o
  -7  20   7      140.46       33.39    133.40 o
  -6  20   7      508.16      191.12    133.20 o
  -5  20   7       55.78       67.78    122.63 o
  -4  20   7      596.73      336.15    132.62 o
  -3  20   7      653.19      754.18    149.90 o
  -2  20   7      889.04      964.15    156.75 o
  -1  20   7       58.12      -48.30    126.77 o
   0  20   7      285.14      272.26    171.18 o
   1  20   7       14.95      104.53    153.91 o
   2  20   7       18.96       30.77    155.37 o
   3  20   7       21.73       -3.22    160.70 o
  -7  21   7       11.00        5.38    135.15 o
  -6  21   7      266.16      234.91    135.86 o
  -5  21   7      218.35      174.11    136.84 o
  -4  21   7      154.01      -48.36    126.15 o
  -3  21   7       64.94      -98.67    143.56 o
  -2  21   7      270.20      184.16    140.93 o
  -1  21   7       52.95      -92.36    132.61 o
   0  21   7       73.12     -133.24    243.27 o
   1  21   7      825.48      599.23    230.87 o
   2  21   7      685.61      792.40    261.08 o
   3  21   7      110.67      152.67    169.57 o
  -6  22   7      614.46      635.28    157.94 o
  -5  22   7     1896.37     1808.52    191.65 o
  -4  22   7     2013.43     1851.11    192.16 o
  -3  22   7     3054.42     2823.80    246.01 o
  -2  22   7     1061.79      967.23    171.70 o
  -1  22   7     1148.19     1312.56    205.64 o
   0  22   7      141.52      202.28    197.77 o
   1  22   7      181.68      213.21    199.06 o
   2  22   7       62.47      191.30    255.79 o
  -5  23   7      555.89      508.03    187.07 o
  -4  23   7      940.71     1071.76    180.48 o
  -3  23   7       31.72      -70.30    154.26 o
  -2  23   7      599.69      481.72    246.79 o
  -1  23   7     2385.20     2517.51    255.42 o
   0  23   7     4326.05     4750.15    356.18 o
   1  23   7     2541.17     2772.62    309.23 o
  -4  24   7     3101.96     3211.96    391.41 o
  -3  24   7     6224.54     6107.51    394.38 o
  -2  24   7     3766.58     3742.23    339.14 o
  -1  24   7     1936.65     1858.12    240.30 o
 -13   0   8     7029.37     7009.80    409.92 o
 -12   0   8     1758.69     2395.52    237.72 o
 -11   0   8        7.55      -76.90     96.69 o
 -10   0   8     1192.12     1162.85    132.57 o
  -9   0   8    13577.38    13574.38    359.25 o
  -8   0   8    59416.50    60860.87   1194.36 o
  -7   0   8    40664.29    39279.50    807.88 o
  -6   0   8    65026.50    65899.63   1082.61 o
  -5   0   8     6092.57     6000.97    161.13 o
  -4   0   8    23754.91    24625.87    540.42 o
  -3   0   8     6129.77     6634.11    253.75 o
  -2   0   8     5230.42     5843.88    230.53 o
  -1   0   8    22621.76    22709.26    534.40 o
   0   0   8    17891.73    17562.20    450.35 o
   1   0   8    17955.75    17169.33    451.54 o
   2   0   8    38284.89    37761.71   1068.97 o
   3   0   8    22806.29    22938.20    573.40 o
   4   0   8    14375.93    13993.78    510.33 o
   5   0   8     1146.11      772.97    173.97 o
   6   0   8       44.14     -130.47    130.47 o
   7   0   8      922.12      757.36    332.20 o
 -13   1   8     3910.76     4185.77    225.98 o
 -12   1   8     5929.11     6285.45    214.95 o
 -11   1   8    10667.91    10707.15    252.42 o
 -10   1   8    14704.18    14770.53    363.48 o
  -9   1   8    25314.13    25847.54    410.47 o
  -8   1   8    15091.92    15248.96    271.57 o
  -7   1   8     2761.60     2672.63    100.88 o
  -6   1   8     1275.36     1197.71     83.80 o
  -5   1   8    19443.15    19846.22    248.34 o
  -4   1   8    34901.61    34649.84    503.98 o
  -3   1   8    77820.42    77520.00   1034.18 o
  -2   1   8    58466.46    57499.26    739.79 o
  -1   1   8    52504.07    51773.07    637.58 o
   0   1   8     5097.22     4884.90    150.14 o
   1   1   8     3449.69     3496.71    155.27 o
   2   1   8      790.27      731.62     93.16 o
   3   1   8     4819.15     4527.64    162.72 o
   4   1   8     5354.88     5343.89    215.64 o
   5   1   8     7753.40     8047.46    370.18 o
   6   1   8     6418.58     6886.39    293.85 o
   7   1   8     2810.96     3359.34    325.37 o
 -13   2   8     5002.14     5479.83    414.49 o
 -12   2   8     1950.70     1918.94    275.82 o
 -11   2   8      127.32       70.09     77.40 o
 -10   2   8     1268.92     1319.92     88.41 o
  -9   2   8    10959.30    11140.34    222.96 o
  -8   2   8    10910.31    11034.23    217.98 o
  -7   2   8    24095.39    24457.96    347.77 o
  -6   2   8    30987.72    31516.93    376.26 o
  -5   2   8    17801.40    18183.45    244.43 o
  -4   2   8    12401.40    12131.06    228.82 o
  -3   2   8     2333.21     2385.83    102.78 o
  -2   2   8       34.71       74.86     54.27 o
  -1   2   8     3324.88     3382.91    116.33 o
   0   2   8    12072.61    11793.04    246.42 o
   1   2   8    26125.34    24889.98    415.60 o
   2   2   8    18805.86    18202.17    340.03 o
   3   2   8    14044.84    13427.96    286.25 o
   4   2   8     6281.73     6149.48    231.57 o
   5   2   8     2141.97     2368.01    159.37 o
   6   2   8      674.58      882.21    154.29 o
   7   2   8      128.27      -65.28    183.66 o
 -13   3   8      591.10      411.44    220.96 o
 -12   3   8     1703.62     1516.25    251.44 o
 -11   3   8     6692.85     6364.92    258.11 o
 -10   3   8     5976.75     5995.75    237.55 o
  -9   3   8     6514.42     6650.64    210.19 o
  -8   3   8     1314.31     1160.18     79.50 o
  -7   3   8     3054.20     3123.68    135.19 o
  -6   3   8        7.11        3.73     37.31 o
  -5   3   8    10825.89    11224.82    196.71 o
  -4   3   8    17163.81    16647.24    287.32 o
  -3   3   8    33302.88    34172.31    509.71 o
  -2   3   8    12628.55    13003.14    233.92 o
  -1   3   8    19937.41    19841.23    342.51 o
   0   3   8    10638.99    10997.11    238.30 o
   1   3   8     2906.42     2781.03    125.49 o
   2   3   8     2414.64     2416.25    129.17 o
   3   3   8       87.43       49.61     76.79 o
   4   3   8     2002.26     2004.86    172.66 o
   5   3   8      595.97      739.06    122.19 o
   6   3   8     2247.05     1930.67    314.63 o
   7   3   8     2398.66     2408.40    393.92 o
 -13   4   8      394.97      271.25    225.53 o
 -12   4   8      987.71     1219.10    262.11 o
 -11   4   8      326.25      150.86    181.34 o
 -10   4   8     1005.48     1122.54    122.79 o
  -9   4   8     3459.57     3103.08    155.73 o
  -8   4   8     4279.25     4264.33    133.04 o
  -7   4   8     3029.30     3248.08    101.74 o
  -6   4   8     3623.19     3626.08    116.05 o
  -5   4   8    10194.82    10267.23    166.62 o
  -4   4   8      775.35      735.34     80.76 o
  -3   4   8        8.81       25.93     57.54 o
  -2   4   8      118.34       55.09     53.03 o
  -1   4   8       96.96      118.55     58.85 o
   0   4   8     2055.17     2287.37    114.36 o
   1   4   8     3739.37     3752.03    143.49 o
   2   4   8     7455.58     7449.84    204.25 o
   3   4   8      389.35      307.01     95.54 o
   4   4   8     1126.04     1230.30    136.10 o
   5   4   8       88.27       39.94    112.40 o
   6   4   8        1.38     -125.25    125.52 o
   7   4   8       94.73       24.13    196.03 o
 -12   5   8       80.52      173.72    219.44 o
 -11   5   8      131.73        8.75    162.55 o
 -10   5   8       42.23        7.68     75.88 o
  -9   5   8      102.22       80.74     72.14 o
  -8   5   8       72.51       40.54     56.89 o
  -7   5   8       47.37      125.02     52.36 o
  -6   5   8       17.63       19.65     42.43 o
  -5   5   8      315.53      275.13     48.42 o
  -4   5   8     3240.78     3558.27    122.12 o
  -3   5   8      130.37      180.24     64.02 o
  -2   5   8     1173.03     1292.20     84.25 o
  -1   5   8     1248.50     1345.34     88.83 o
   0   5   8     1224.12     1233.72     96.32 o
   1   5   8      507.82      642.80     87.12 o
   2   5   8      328.40      370.45     83.99 o
   3   5   8       14.49       -5.12     82.90 o
   4   5   8        5.09       97.67    147.37 o
   5   5   8      167.08      206.37    103.42 o
   6   5   8      105.79      113.48    143.50 o
   7   5   8      196.98      258.95    206.85 o
 -12   6   8       54.60     -164.58    202.67 o
 -11   6   8       47.85       -5.50     94.34 o
 -10   6   8       24.55      114.35     74.51 o
  -9   6   8     1872.10     1753.34    114.54 o
  -8   6   8     1877.44     1662.85     97.02 o
  -7   6   8      561.49      539.67     75.55 o
  -6   6   8     6997.56     6982.34    171.14 o
  -5   6   8      795.81      807.25     64.95 o
  -4   6   8     2047.80     2178.31    142.65 o
  -3   6   8      820.25      849.84     82.54 o
  -2   6   8      276.83      233.64     62.93 o
  -1   6   8       57.62      118.06     59.85 o
   0   6   8       37.29       12.70     63.23 o
   1   6   8     1108.79     1153.33    101.43 o
   2   6   8     1514.97     1604.44    115.64 o
   3   6   8      488.82      405.96     98.97 o
   4   6   8     1333.27     1392.43    146.56 o
   5   6   8      198.79       52.83    104.56 o
   6   6   8      223.28      391.74    150.22 o
   7   6   8      127.20      -54.84    150.14 o
 -12   7   8      993.40      621.74    269.72 o
 -11   7   8     4795.35     4981.54    184.90 o
 -10   7   8     5355.86     5297.64    191.97 o
  -9   7   8     6175.19     5969.35    201.93 o
  -8   7   8     1129.79     1187.99     92.92 o
  -7   7   8     2556.73     2766.24    124.87 o
  -6   7   8        4.67      -49.31     49.31 o
  -5   7   8     6451.23     6731.31    156.30 o
  -4   7   8    17668.14    18257.89    325.19 o
  -3   7   8    12593.99    12656.16    257.94 o
  -2   7   8     9711.68     9749.16    207.40 o
  -1   7   8    14341.92    14188.90    347.11 o
   0   7   8     6953.08     6961.60    195.07 o
   1   7   8     5331.31     5286.35    175.33 o
   2   7   8      584.03      691.81     96.60 o
   3   7   8      134.88      234.82    112.75 o
   4   7   8     1442.39     1589.88    150.90 o
   5   7   8      566.62      623.63    144.95 o
   6   7   8     3544.92     3855.41    321.11 o
   7   7   8     1614.13     1901.94    235.95 o
 -12   8   8     2260.14     2403.71    144.30 o
 -11   8   8      451.33      426.19     97.00 o
 -10   8   8     2474.61     2628.17    145.80 o
  -9   8   8    10135.32    10079.85    244.46 o
  -8   8   8    10738.42    10674.69    425.31 o
  -7   8   8    12883.34    12910.17    300.06 o
  -6   8   8    19530.33    18815.94    303.27 o
  -5   8   8    15298.73    15352.73    252.32 o
  -4   8   8     5573.20     5833.90    156.00 o
  -3   8   8      293.17      284.61     67.88 o
  -2   8   8      140.57       83.39     59.47 o
  -1   8   8      716.62      715.60     81.46 o
   0   8   8     6981.29     6796.45    233.53 o
   1   8   8    19142.37    19400.81    366.66 o
   2   8   8    24320.76    23602.07    426.69 o
   3   8   8     7828.18     7864.81    252.21 o
   4   8   8     5221.81     5106.91    318.37 o
   5   8   8     1443.91     1237.53    145.90 o
   6   8   8     1006.35      773.48    176.34 o
   7   8   8      179.54      113.28    150.71 o
 -12   9   8     4609.77     4634.28    271.16 o
 -11   9   8    10268.17    10858.98    374.65 o
 -10   9   8     8843.18     8780.80    330.95 o
  -9   9   8    14498.09    13762.77    343.24 o
  -8   9   8     7878.63     7667.12    195.51 o
  -7   9   8     2357.18     2354.51    122.21 o
  -6   9   8        5.91       85.49     56.87 o
  -5   9   8    12853.56    12438.45    224.22 o
  -4   9   8    25322.38    24788.01    361.61 o
  -3   9   8    36911.36    36048.30    518.47 o
  -2   9   8    29315.00    29705.39    423.22 o
  -1   9   8    31490.59    31353.54    473.88 o
   0   9   8     8708.52     8557.08    207.46 o
   1   9   8     2458.58     2454.24    150.77 o
   2   9   8      592.81      568.48    101.05 o
   3   9   8     1321.97     1462.54    150.98 o
   4   9   8     3407.65     2973.19    189.12 o
   5   9   8     3614.21     3468.68    320.25 o
   6   9   8     5196.28     5184.77    299.42 o
   7   9   8     4135.30     4518.58    308.02 o
 -12  10   8     1295.44     1013.26    371.82 o
 -11  10   8       10.33       42.59    121.96 o
 -10  10   8     1765.30     1695.32    186.60 o
  -9  10   8     6970.03     6654.40    239.68 o
  -8  10   8    26690.69    25199.36    540.39 o
  -7  10   8    27205.95    26086.66    493.03 o
  -6  10   8    24091.36    23651.70    376.56 o
  -5  10   8    21007.80    20296.35    317.06 o
  -4  10   8    14518.95    13988.55    265.51 o
  -3  10   8     7067.57     7147.43    200.80 o
  -2  10   8      370.18      365.40     82.90 o
  -1  10   8     5938.11     5828.69    172.47 o
   0  10   8    10310.54    10548.21    257.38 o
   1  10   8     9591.43     9785.41    218.85 o
   2  10   8    19001.00    19128.28    354.72 o
   3  10   8    13520.33    13632.24    315.92 o
   4  10   8     9099.66     9664.51    347.15 o
   5  10   8     1737.74     1839.66    153.45 o
   6  10   8       26.20      103.98    139.92 o
 -12  11   8     5120.11     5503.63    317.42 o
 -11  11   8     6251.93     5908.93    422.25 o
 -10  11   8     9823.33     9987.17    373.40 o
  -9  11   8    16689.18    15803.44    445.84 o
  -8  11   8    10904.66    11119.16    329.57 o
  -7  11   8     1038.41     1199.97    123.82 o
  -6  11   8     1305.80     1279.52    101.20 o
  -5  11   8    10004.89    10118.37    222.07 o
  -4  11   8    14345.41    14472.39    278.24 o
  -3  11   8    35803.23    34850.25    559.03 o
  -2  11   8    51181.18    50516.80    757.61 o
  -1  11   8    18428.15    18311.05    360.75 o
   0  11   8    10182.04     9364.80    245.34 o
   1  11   8      767.16      614.36    103.06 o
   2  11   8      874.00      820.54    113.10 o
   3  11   8     1419.31     1350.52    131.68 o
   4  11   8     3837.36     4114.00    205.15 o
   5  11   8     6760.65     7709.51    265.17 o
   6  11   8     2260.74     2855.58    227.53 o
 -11  12   8      153.72      347.63    152.58 o
 -10  12   8      837.85     1000.01    137.46 o
  -9  12   8     4641.61     4676.20    344.44 o
  -8  12   8    13294.51    12574.65    321.00 o
  -7  12   8    23838.85    22323.13    392.77 o
  -6  12   8    12888.51    12587.04    276.55 o
  -5  12   8     7125.51     7149.51    292.89 o
  -4  12   8     2786.63     2870.41    131.23 o
  -3  12   8     3407.66     3412.92    223.04 o
  -2  12   8      669.00      663.76    108.57 o
  -1  12   8     1921.71     2064.92    146.87 o
   0  12   8    11893.99    12028.12    314.84 o
   1  12   8    13496.76    12573.93    300.14 o
   2  12   8    13302.35    13589.35    552.52 o
   3  12   8    15177.37    14772.15    433.21 o
   4  12   8     5018.41     5123.07    251.55 o
   5  12   8      856.24      903.92    150.90 o
   6  12   8       30.73      -10.95    162.62 o
 -11  13   8     3034.97     2951.89    238.84 o
 -10  13   8     5067.02     5213.21    272.54 o
  -9  13   8     3863.40     3928.53    216.24 o
  -8  13   8     3119.10     3138.45    175.52 o
  -7  13   8      934.52      902.19    119.77 o
  -6  13   8      210.96      353.43     88.23 o
  -5  13   8     6753.14     6939.29    296.00 o
  -4  13   8    10014.22     9881.32    233.21 o
  -3  13   8    26948.99    26175.09    572.32 o
  -2  13   8    12469.44    12084.73    314.71 o
  -1  13   8     7706.65     7947.14    257.91 o
   0  13   8     4134.04     4277.68    219.61 o
   1  13   8       71.69      -18.74     91.76 o
   2  13   8        0.91     -111.41    111.41 o
   3  13   8     1405.87     1743.87    162.15 o
   4  13   8     1130.69     1085.76    165.72 o
   5  13   8     2129.82     2274.76    203.24 o
   6  13   8     1514.84     1787.62    241.32 o
 -11  14   8       17.85     -135.79    149.92 o
 -10  14   8      417.41      403.57    135.58 o
  -9  14   8     2818.92     3090.54    209.39 o
  -8  14   8     1584.19     1239.50    143.26 o
  -7  14   8     3392.10     3294.36    161.48 o
  -6  14   8     2543.32     2741.48    146.90 o
  -5  14   8     5727.77     5481.16    243.52 o
  -4  14   8     1369.92     1257.82    143.43 o
  -3  14   8       53.58      -19.35     85.29 o
  -2  14   8        1.90       18.45     90.04 o
  -1  14   8      432.75      532.91    135.69 o
   0  14   8     2416.18     2738.13    177.90 o
   1  14   8     3457.79     3418.98    193.75 o
   2  14   8     2874.51     2457.82    202.97 o
   3  14   8      630.22      448.34    144.26 o
   4  14   8      117.32      222.85    136.83 o
   5  14   8      573.86      763.89    158.21 o
 -10  15   8      444.50      292.37    142.04 o
  -9  15   8        7.10       54.65    115.63 o
  -8  15   8        2.29        0.79    170.68 o
  -7  15   8      142.96       59.73     94.55 o
  -6  15   8      143.91      136.66    109.95 o
  -5  15   8       14.95      -78.04     97.59 o
  -4  15   8     1838.55     2121.38    143.01 o
  -3  15   8       96.30        8.12     88.85 o
  -2  15   8       24.59     -107.86    107.86 o
  -1  15   8       15.49      -71.65    112.25 o
   0  15   8      115.64       84.66    110.22 o
   1  15   8      353.11      334.60    121.28 o
   2  15   8      580.06      799.62    157.38 o
   3  15   8      769.81      753.38    161.88 o
   4  15   8       77.52       -1.38    157.92 o
   5  15   8        6.82       42.12    134.03 o
 -10  16   8       21.17      231.21    165.52 o
  -9  16   8       13.18      127.27    127.94 o
  -8  16   8     1121.25     1163.02    173.88 o
  -7  16   8      448.49      501.34    113.92 o
  -6  16   8      188.92      184.76     99.16 o
  -5  16   8      426.84      391.53    118.41 o
  -4  16   8       21.32      -47.96    101.45 o
  -3  16   8     2716.07     2801.66    164.94 o
  -2  16   8       10.62       39.88    120.03 o
  -1  16   8       40.08      -57.13    122.97 o
   0  16   8       85.75       44.86    111.87 o
   1  16   8        9.32      105.49    121.51 o
   2  16   8      105.21       44.25    138.13 o
   3  16   8      673.53      806.42    202.71 o
   4  16   8      500.14      254.57    172.16 o
   5  16   8      208.98      272.54    169.12 o
 -10  17   8     2341.95     2537.24    225.91 o
  -9  17   8     1393.50     1318.29    168.02 o
  -8  17   8     1193.38     1036.96    179.87 o
  -7  17   8       52.55      122.44    106.73 o
  -6  17   8      501.02      616.67    128.87 o
  -5  17   8      864.82      768.37    212.61 o
  -4  17   8     1449.20     1466.71    154.04 o
  -3  17   8     2313.06     2214.52    158.56 o
  -2  17   8     4845.32     4681.82    224.55 o
  -1  17   8     2571.97     2630.47    310.57 o
   0  17   8     2070.00     2239.84    207.39 o
   1  17   8     1004.38      799.93    169.09 o
   2  17   8      140.62       87.98    143.46 o
   3  17   8      302.97       86.78    148.58 o
   4  17   8      133.95       19.06    162.97 o
  -9  18   8     2283.86     2225.51    201.35 o
  -8  18   8     3171.08     3119.73    241.24 o
  -7  18   8     4530.35     4417.03    231.57 o
  -6  18   8     6313.13     6335.80    288.21 o
  -5  18   8     7724.31     7342.35    273.90 o
  -4  18   8     1399.31     1279.83    157.31 o
  -3  18   8      207.35      357.77    115.44 o
  -2  18   8      170.61      -61.68    113.90 o
  -1  18   8       25.49     -127.35    127.35 o
   0  18   8     1548.10     1968.19    208.70 o
   1  18   8     3955.52     3832.94    255.49 o
   2  18   8     5595.21     5551.90    486.75 o
   3  18   8     2924.96     3228.95    271.16 o
   4  18   8     1555.38     1709.68    239.03 o
  -9  19   8     3285.11     3557.49    235.05 o
  -8  19   8     2224.56     2352.56    230.16 o
  -7  19   8     1371.21     1576.70    191.50 o
  -6  19   8        1.94      -93.92    116.41 o
  -5  19   8     3790.16     3887.12    221.41 o
  -4  19   8     8473.25     8968.65    308.45 o
  -3  19   8    11075.85    11351.48    318.62 o
  -2  19   8     7304.27     7262.89    286.24 o
  -1  19   8     7731.02     8194.96    333.46 o
   0  19   8     8334.57     7937.94    344.80 o
   1  19   8     1203.25     1014.58    186.08 o
   2  19   8        9.85     -145.99    145.99 o
   3  19   8     1293.85     1459.48    208.99 o
  -8  20   8     5494.11     5563.03    357.51 o
  -7  20   8    10712.72    10963.37    536.43 o
  -6  20   8     7135.80     7454.94    291.61 o
  -5  20   8     6891.28     6419.45    274.98 o
  -4  20   8     3848.57     3844.23    227.11 o
  -3  20   8      577.72      631.26    145.13 o
  -2  20   8      103.80     -121.91    121.91 o
  -1  20   8      797.35      787.06    161.87 o
   0  20   8     3081.99     3424.65    268.85 o
   1  20   8     7563.90     7812.61    358.59 o
   2  20   8     7847.90     8387.12    484.48 o
   3  20   8     6410.63     6541.73    338.93 o
  -7  21   8      868.92      670.77    166.74 o
  -6  21   8      470.04      521.00    146.67 o
  -5  21   8     2443.02     2692.14    218.01 o
  -4  21   8     6802.49     6811.35    309.08 o
  -3  21   8    13413.51    13091.49    498.63 o
  -2  21   8    15465.52    15945.64    448.61 o
  -1  21   8     7616.59     7793.50    315.91 o
   0  21   8     3577.05     3615.31    270.08 o
   1  21   8      279.26      -27.42    190.39 o
   2  21   8       20.15      -72.05    163.15 o
  -6  22   8     4170.54     4001.28    244.49 o
  -5  22   8     2454.54     2370.56    208.22 o
  -4  22   8     3117.14     3139.48    227.10 o
  -3  22   8      921.56     1135.19    246.13 o
  -2  22   8       32.02      109.44    144.10 o
  -1  22   8     1349.91     1381.27    193.75 o
   0  22   8     3317.69     3612.33    328.43 o
   1  22   8     3044.85     3268.04    376.98 o
  -5  23   8      773.91      651.22    168.73 o
  -4  23   8     2542.07     2187.15    236.22 o
  -3  23   8     4690.27     4241.30    291.25 o
  -2  23   8     4286.39     3504.66    283.03 o
  -1  23   8     2800.91     3040.28    273.18 o
   0  23   8      673.80      629.20    227.62 o
 -13   1   9      813.12      804.52    148.28 o
 -12   1   9      159.39      127.59    127.24 o
 -11   1   9       46.22       95.88     87.72 o
 -10   1   9     1547.73     1589.32     99.56 o
  -9   1   9        1.11      -60.56     60.56 o
  -8   1   9     3377.42     3330.92    157.99 o
  -7   1   9     8462.13     8692.43    172.32 o
  -6   1   9     6392.46     6283.50    124.08 o
  -5   1   9     4495.44     4411.58    131.99 o
  -4   1   9     1646.69     1537.37     91.24 o
  -3   1   9     8302.06     8450.22    198.42 o
  -2   1   9      346.01      308.76     63.67 o
  -1   1   9       12.97       -2.58     61.42 o
   0   1   9      490.77      328.63     76.66 o
   1   1   9     1014.55     1271.56    123.22 o
   2   1   9      320.85      322.81     85.08 o
   3   1   9      991.20      966.00    147.04 o
   4   1   9     2354.28     2283.24    169.02 o
   5   1   9      111.98      178.63    111.21 o
   6   1   9       70.04      166.68    132.53 o
   7   1   9        3.61       40.59    192.73 o
 -13   2   9      782.94      749.24    144.24 o
 -12   2   9     3065.08     3426.75    169.21 o
 -11   2   9     3720.79     3663.82    160.13 o
 -10   2   9     2183.47     2253.77    121.67 o
  -9   2   9     9030.67     8682.32    240.11 o
  -8   2   9     9580.12     9665.90    211.15 o
  -7   2   9      762.28      705.32     65.31 o
  -6   2   9      924.41      999.53     58.89 o
  -5   2   9      989.29     1203.86     97.23 o
  -4   2   9      132.75      203.62     63.49 o
  -3   2   9     4828.05     5114.05    153.61 o
  -2   2   9    13911.14    13034.33    242.98 o
  -1   2   9    15422.34    15437.66    295.44 o
   0   2   9     9057.58     9192.71    223.48 o
   1   2   9     2162.71     2186.50    122.15 o
   2   2   9     6232.44     5925.73    187.67 o
   3   2   9       44.31       27.92    107.38 o
   4   2   9      101.99      145.51    154.63 o
   5   2   9     2165.18     2570.69    178.16 o
   6   2   9      360.98      288.68    183.02 o
   7   2   9      890.76     1120.71    254.80 o
 -13   3   9     6241.95     6140.23    279.36 o
 -12   3   9     3304.01     3387.17    261.39 o
 -11   3   9     4591.48     4230.97    173.13 o
 -10   3   9     1163.10     1123.28    107.77 o
  -9   3   9       22.74       30.87     74.71 o
  -8   3   9     5097.40     5025.47    149.84 o
  -7   3   9    18537.06    18391.27    292.72 o
  -6   3   9    25835.24    25376.51    324.05 o
  -5   3   9    27384.88    28084.23    401.92 o
  -4   3   9    25156.04    25613.08    410.30 o
  -3   3   9    12840.08    13082.59    259.82 o
  -2   3   9      146.64      151.60     59.86 o
  -1   3   9       27.62      116.72     66.81 o
   0   3   9     6830.70     6422.32    190.82 o
   1   3   9      912.18     1051.42    101.12 o
   2   3   9     3659.64     3598.00    181.07 o
   3   3   9    10191.74    10069.24    280.96 o
   4   3   9     4742.07     4533.78    215.53 o
   5   3   9     3966.29     3765.76    203.90 o
   6   3   9     1558.88     1193.25    202.95 o
   7   3   9     1588.54     1477.16    448.02 o
 -13   4   9      696.81      760.41    262.11 o
 -12   4   9     5481.37     5798.26    217.41 o
 -11   4   9    11042.09    11304.65    293.72 o
 -10   4   9    19723.27    19998.46    425.87 o
  -9   4   9    13903.69    13478.48    321.04 o
  -8   4   9    16281.70    15987.50    516.23 o
  -7   4   9     5661.27     5584.64    153.02 o
  -6   4   9     6084.21     6445.74    138.39 o
  -5   4   9       16.58       12.00     52.06 o
  -4   4   9     1631.45     1528.85    115.51 o
  -3   4   9    13316.05    12824.82    259.61 o
  -2   4   9    11490.79    10950.08    223.55 o
  -1   4   9    30656.15    30703.94    457.19 o
   0   4   9    35787.16    33754.33    537.02 o
   1   4   9    11304.79    11553.21    264.41 o
   2   4   9    11450.42    11336.34    266.32 o
   3   4   9       45.28      -42.16     88.99 o
   4   4   9       31.70      -99.46     99.46 o
   5   4   9     1944.95     1773.63    160.87 o
   6   4   9     1831.29     1948.01    208.97 o
   7   4   9     3075.06     3663.35    360.16 o
 -13   5   9     6230.32     7247.52    536.40 o
 -12   5   9     7593.51     7554.06    246.59 o
 -11   5   9     7651.84     7469.01    233.07 o
 -10   5   9     2329.16     2114.44    131.58 o
  -9   5   9     1076.72     1062.77    273.18 o
  -8   5   9     6119.90     6306.86    181.38 o
  -7   5   9    24138.74    24704.18    399.41 o
  -6   5   9    47689.74    48854.35    565.18 o
  -5   5   9    62290.70    62585.58    802.28 o
  -4   5   9    22035.97    22118.00    389.13 o
  -3   5   9     8721.73     8953.30    212.14 o
  -2   5   9     1237.04     1209.33     87.91 o
  -1   5   9      124.12       75.53     61.91 o
   0   5   9     1246.65     1238.15    104.04 o
   1   5   9     7630.78     7222.12    207.17 o
   2   5   9     7926.34     7760.03    222.94 o
   3   5   9     5717.45     5762.29    215.72 o
   4   5   9     7123.52     6909.80    270.32 o
   5   5   9     6784.36     7225.72    268.20 o
   6   5   9     4019.95     3963.69    298.09 o
   7   5   9      549.06      281.49    222.73 o
 -12   6   9     4456.83     4551.73    192.36 o
 -11   6   9    12705.81    13074.84    327.64 o
 -10   6   9    18283.94    17664.14    397.83 o
  -9   6   9    17517.55    16476.66    378.18 o
  -8   6   9     7829.85     7365.29    238.07 o
  -7   6   9     7532.85     7121.24    199.73 o
  -6   6   9     5020.57     5281.76    142.16 o
  -5   6   9      548.80      746.56     72.79 o
  -4   6   9     7068.22     6949.39    184.11 o
  -3   6   9    13858.94    13963.06    279.37 o
  -2   6   9    18014.71    17759.47    310.03 o
  -1   6   9    25865.41    25537.63    404.28 o
   0   6   9    27540.97    27395.29    464.63 o
   1   6   9    15187.92    15180.17    316.40 o
   2   6   9     3954.63     3692.76    178.62 o
   3   6   9       55.39       79.23     96.99 o
   4   6   9      229.17      166.38    114.84 o
   5   6   9     1092.08     1116.95    147.10 o
   6   6   9     4207.35     4105.16    289.46 o
 -12   7   9     5605.36     5899.36    596.35 o
 -11   7   9     4378.62     5227.84    294.14 o
 -10   7   9      299.41      284.59     94.02 o
  -9   7   9      218.86      266.16     75.45 o
  -8   7   9     6857.39     6235.13    190.51 o
  -7   7   9    16363.19    16726.81    314.52 o
  -6   7   9    29002.06    28406.33    420.60 o
  -5   7   9    49127.37    49838.41    668.05 o
  -4   7   9    11254.60    10972.72    240.50 o
  -3   7   9     5907.37     6204.97    181.09 o
  -2   7   9      749.17      831.21     85.91 o
  -1   7   9       80.20       18.77     62.38 o
   0   7   9      322.91      291.73     82.37 o
   1   7   9     4816.09     5216.68    211.79 o
   2   7   9     6503.38     6483.69    234.43 o
   3   7   9     5191.02     5136.12    210.65 o
   4   7   9     3531.02     3376.92    200.94 o
   5   7   9     4035.12     4369.74    248.33 o
   6   7   9     2134.03     2091.34    240.07 o
 -12   8   9     2410.88     2765.88    201.12 o
 -11   8   9     5008.58     5117.87    260.39 o
 -10   8   9     3404.14     3773.20    241.39 o
  -9   8   9    10151.69    10097.21    282.68 o
  -8   8   9     2647.02     2810.27    159.93 o
  -7   8   9     3500.79     3853.90    163.25 o
  -6   8   9       38.85       75.66     65.93 o
  -5   8   9       22.21       89.57     70.32 o
  -4   8   9     1023.68     1181.87     98.51 o
  -3   8   9     3386.15     3341.02    188.42 o
  -2   8   9    16430.33    16565.90    302.74 o
  -1   8   9    12968.22    13155.65    312.71 o
   0   8   9     6703.06     6288.40    212.38 o
   1   8   9     6870.23     6979.26    212.34 o
   2   8   9     1030.63     1092.70    117.80 o
   3   8   9      271.07      140.96    102.40 o
   4   8   9      650.51      818.75    183.88 o
   5   8   9      863.56     1104.38    153.65 o
   6   8   9      826.71     1214.99    200.56 o
 -12   9   9      645.72      494.94    148.02 o
 -11   9   9      125.25       31.89    124.12 o
 -10   9   9      373.69      408.87    135.39 o
  -9   9   9      228.06      146.66    100.61 o
  -8   9   9     2672.58     2870.62    260.86 o
  -7   9   9     4809.92     4864.48    231.98 o
  -6   9   9     4904.57     4690.98    159.44 o
  -5   9   9     1373.77     1511.72     99.74 o
  -4   9   9     4543.44     4598.98    149.30 o
  -3   9   9     3596.14     3794.14    141.78 o
  -2   9   9      913.62     1063.28     97.35 o
  -1   9   9     3318.10     3410.29    195.27 o
   0   9   9      917.75      855.94    119.27 o
   1   9   9      110.21      145.37     87.19 o
   2   9   9      287.64      316.16    105.04 o
   3   9   9      493.47      549.70    119.71 o
   4   9   9     2017.51     1938.89    177.39 o
   5   9   9      198.51      177.83    125.72 o
   6   9   9       77.58       20.50    159.53 o
 -12  10   9       61.48      -91.60    127.17 o
 -11  10   9      255.69      282.28    159.56 o
 -10  10   9        2.24        3.36    122.94 o
  -9  10   9      828.60      855.92    125.50 o
  -8  10   9      430.21      127.14    127.13 o
  -7  10   9       76.56       77.84     78.01 o
  -6  10   9     1172.04     1171.63     96.48 o
  -5  10   9      356.99      277.16     88.12 o
  -4  10   9      438.29      527.11     83.62 o
  -3  10   9      464.14      522.73     83.82 o
  -2  10   9      755.66      977.67     95.54 o
  -1  10   9       97.62      105.20     84.74 o
   0  10   9        7.86      -88.07     88.07 o
   1  10   9       63.13      -46.18    114.79 o
   2  10   9      119.28      151.16     92.54 o
   3  10   9      148.57      173.40    102.18 o
   4  10   9      507.74      555.99    127.02 o
   5  10   9      280.39      178.71    118.03 o
   6  10   9        2.12      -51.21    139.91 o
 -12  11   9      174.36      230.33    173.90 o
 -11  11   9      119.67      198.00    140.68 o
 -10  11   9      267.58       41.07    147.37 o
  -9  11   9       16.44       74.05    106.75 o
  -8  11   9       89.69      -65.19    107.53 o
  -7  11   9      164.59      116.04     76.02 o
  -6  11   9      876.60      871.28     93.30 o
  -5  11   9     6049.65     5972.11    165.96 o
  -4  11   9      185.80      193.12     75.85 o
  -3  11   9     5314.57     5450.64    220.12 o
  -2  11   9      931.93     1013.72    109.54 o
  -1  11   9      144.42       66.26     81.23 o
   0  11   9       54.80       66.95     86.59 o
   1  11   9       47.42       37.11     99.16 o
   2  11   9       99.51      -88.56    111.57 o
   3  11   9       42.75      -93.15     93.15 o
   4  11   9      253.94      186.18    116.58 o
   5  11   9      309.15      354.08    124.96 o
   6  11   9      378.08      120.61    151.69 o
 -11  12   9     1225.53     1089.69    183.78 o
 -10  12   9     1761.02     1666.44    159.32 o
  -9  12   9     6077.67     6034.63    253.47 o
  -8  12   9     4222.46     3966.50    216.14 o
  -7  12   9     1840.67     1722.83    126.42 o
  -6  12   9      253.46      266.53     81.89 o
  -5  12   9      197.01      196.71     74.60 o
  -4  12   9       34.61       -1.73     81.24 o
  -3  12   9       59.46      136.18     85.86 o
  -2  12   9     7745.68     7274.22    222.48 o
  -1  12   9     3464.99     3635.88    170.54 o
   0  12   9     3823.93     4004.56    180.20 o
   1  12   9     3659.93     3484.69    364.17 o
   2  12   9     3826.02     3667.84    222.45 o
   3  12   9      802.98      940.36    131.70 o
   4  12   9       58.07      131.62    116.16 o
   5  12   9      730.03      512.88    143.81 o
 -11  13   9     1966.49     2216.13    270.00 o
 -10  13   9     1393.30     1644.50    168.72 o
  -9  13   9      210.07       28.44    119.25 o
  -8  13   9     2376.75     2041.86    158.61 o
  -7  13   9    12390.75    12257.44    291.85 o
  -6  13   9    10721.22    10105.04    242.74 o
  -5  13   9    12030.99    11694.17    285.75 o
  -4  13   9     6991.17     6933.66    216.05 o
  -3  13   9     5745.79     5353.39    269.58 o
  -2  13   9      618.99      628.69    132.38 o
  -1  13   9      110.41       26.83    103.53 o
   0  13   9     1074.24     1192.66    131.71 o
   1  13   9      212.25      145.38    100.88 o
   2  13   9     2649.52     2318.44    198.26 o
   3  13   9     5812.47     5583.18    273.52 o
   4  13   9     5388.99     5750.49    278.61 o
   5  13   9     1697.87     1588.40    190.26 o
 -11  14   9     5044.79     5390.96    561.28 o
 -10  14   9     5740.11     5797.74    267.17 o
  -9  14   9     8858.71     8615.67    322.14 o
  -8  14   9     6710.19     6951.96    254.31 o
  -7  14   9     4291.68     4296.17    173.77 o
  -6  14   9      488.19      538.58    105.22 o
  -5  14   9       30.41       78.66     98.44 o
  -4  14   9      661.52      492.08    146.31 o
  -3  14   9     5371.18     5342.45    218.47 o
  -2  14   9    11645.00    11362.55    486.97 o
  -1  14   9    15055.25    16040.55    437.15 o
   0  14   9    10746.52    10657.44    485.22 o
   1  14   9     7554.42     7466.81    281.89 o
   2  14   9     3639.58     3700.20    236.03 o
   3  14   9      741.23      760.88    163.55 o
   4  14   9      405.49      667.08    180.05 o
   5  14   9     1137.12     1153.90    172.52 o
 -10  15   9     1132.17     1568.23    186.30 o
  -9  15   9      106.14       64.58    130.48 o
  -8  15   9     4626.76     4266.81    218.15 o
  -7  15   9    10988.21    11018.23    280.59 o
  -6  15   9    19288.66    18275.32    384.58 o
  -5  15   9    18604.64    17725.31    410.74 o
  -4  15   9    18485.85    17786.47    536.11 o
  -3  15   9     4740.30     5023.21    299.74 o
  -2  15   9     3408.03     3123.46    213.71 o
  -1  15   9      393.67      483.00    144.34 o
   0  15   9      388.08      332.20    113.11 o
   1  15   9     2798.11     3098.36    225.29 o
   2  15   9     2747.79     2787.51    225.46 o
   3  15   9     4856.31     4978.29    273.70 o
   4  15   9     3496.93     3657.95    283.67 o
 -10  16   9     8427.21     8940.54    347.88 o
  -9  16   9     8941.15     8731.99    302.16 o
  -8  16   9     4107.02     3826.56    215.73 o
  -7  16   9     4438.33     4371.04    258.05 o
  -6  16   9     3042.04     2705.66    179.13 o
  -5  16   9      147.60       46.80    107.17 o
  -4  16   9      938.86      977.86    136.46 o
  -3  16   9     6047.82     6143.08    300.88 o
  -2  16   9     6604.66     6161.38    278.67 o
  -1  16   9    12454.49    13080.61    409.58 o
   0  16   9    16253.08    16549.05    421.46 o
   1  16   9     8602.57     9004.62    353.06 o
   2  16   9     1467.97     1529.60    195.38 o
   3  16   9       56.34       -3.10    198.38 o
   4  16   9       42.49       77.87    174.11 o
 -10  17   9      184.01      265.03    162.29 o
  -9  17   9      341.97      159.09    134.94 o
  -8  17   9     1822.11     1983.56    184.17 o
  -7  17   9     6003.16     6225.77    245.91 o
  -6  17   9    13381.13    13759.37    368.22 o
  -5  17   9    16759.68    16592.84    415.37 o
  -4  17   9    10366.59     9969.57    317.67 o
  -3  17   9     1015.90     1010.10    135.59 o
  -2  17   9      525.68      445.20    150.93 o
  -1  17   9       63.25      118.66    137.58 o
   0  17   9      291.47      309.25    151.36 o
   1  17   9     2732.89     2696.03    296.71 o
   2  17   9     3084.06     2966.58    244.65 o
   3  17   9     2245.36     1777.48    242.83 o
   4  17   9     1873.03     2094.60    249.76 o
  -9  18   9     2776.71     2714.97    208.26 o
  -8  18   9     1228.31     1075.10    166.24 o
  -7  18   9     1815.32     2058.68    192.68 o
  -6  18   9       27.43      -23.32    116.23 o
  -5  18   9       39.05       46.77    118.44 o
  -4  18   9     1381.91     1519.16    203.12 o
  -3  18   9     4965.70     5125.51    342.64 o
  -2  18   9     2380.46     2182.10    187.18 o
  -1  18   9     5358.94     4902.72    305.07 o
   0  18   9     5570.36     5185.44    286.77 o
   1  18   9     2516.83     2314.43    241.95 o
   2  18   9      427.71      534.48    178.15 o
   3  18   9        3.42        0.82    161.03 o
  -9  19   9       12.98       19.22    158.07 o
  -8  19   9     1060.22      975.40    191.21 o
  -7  19   9     2729.09     3023.37    268.34 o
  -6  19   9     3280.14     3233.21    210.31 o
  -5  19   9      907.56      813.69    198.72 o
  -4  19   9      927.93      653.95    149.33 o
  -3  19   9      484.77      632.82    149.91 o
  -2  19   9       55.11       74.60    129.98 o
  -1  19   9      226.92      323.55    164.96 o
   0  19   9      535.84      520.82    255.58 o
   1  19   9      904.52     1059.91    207.85 o
   2  19   9      450.98      438.09    178.50 o
  -8  20   9      346.62       25.77    209.43 o
  -7  20   9       13.02       34.02    140.41 o
  -6  20   9      120.09       70.89    169.53 o
  -5  20   9       44.20      -64.97    128.06 o
  -4  20   9      321.94      334.45    139.40 o
  -3  20   9      566.51      264.78    142.72 o
  -2  20   9     1340.55     1363.85    198.26 o
  -1  20   9      455.03      493.14    155.59 o
   0  20   9        9.31      -30.04    182.87 o
   1  20   9      279.06      313.04    199.56 o
   2  20   9       12.24      256.62    178.05 o
  -7  21   9       10.33       55.57    150.77 o
  -6  21   9      195.71      345.06    145.31 o
  -5  21   9      751.57      781.93    166.00 o
  -4  21   9      369.82      507.31    150.96 o
  -3  21   9       19.47     -142.58    142.58 o
  -2  21   9      441.24      414.58    156.94 o
  -1  21   9      245.58       57.35    146.86 o
   0  21   9      223.61      408.80    304.85 o
   1  21   9      102.73     -202.97    282.75 o
  -6  22   9      349.92      352.65    159.42 o
  -5  22   9      370.37      295.53    152.94 o
  -4  22   9        7.41        5.60    153.85 o
  -3  22   9      125.98      -87.29    161.44 o
  -2  22   9      627.57      722.40    173.02 o
  -1  22   9      861.52      758.00    179.56 o
   0  22   9     1870.00     2594.32    306.39 o
  -4  23   9     3822.63     3878.90    290.07 o
  -3  23   9     1747.65     1985.19    414.17 o
  -2  23   9     1054.70      721.26    238.68 o
 -13   0  10     8701.96     9181.31    530.31 o
 -12   0  10     6847.05     6327.11    429.73 o
 -11   0  10     2822.57     2950.34    244.97 o
 -10   0  10    12633.98    12945.62    482.42 o
  -9   0  10     3680.04     3685.68    195.96 o
  -8   0  10     1095.51     1194.79    134.60 o
  -7   0  10     3576.83     3425.31    145.67 o
  -6   0  10    11866.81    11744.65    290.86 o
  -5   0  10    13314.04    14318.53    479.20 o
  -4   0  10    19252.05    19265.80    483.05 o
  -3   0  10    24718.27    24239.91    577.26 o
  -2   0  10    22519.66    22426.28    555.57 o
  -1   0  10     1030.78     1054.06    138.31 o
   0   0  10     4532.81     4118.17    280.72 o
   1   0  10      137.31      216.69    163.72 o
   2   0  10       76.78     -112.14    112.14 o
   3   0  10     5698.83     5244.13    336.65 o
   4   0  10     6617.88     6334.65    371.17 o
   5   0  10     4417.01     4223.33    705.55 o
   6   0  10     2065.99     2330.20    418.30 o
 -13   1  10      525.90      425.62    148.28 o
 -12   1  10      939.19     1231.37    162.61 o
 -11   1  10     2204.16     2214.15    158.17 o
 -10   1  10     7158.31     7210.79    217.28 o
  -9   1  10    23201.56    23391.59    439.20 o
  -8   1  10    23951.52    23685.51    399.46 o
  -7   1  10    19966.77    20135.18    306.56 o
  -6   1  10     5886.32     5965.03    141.30 o
  -5   1  10     2454.97     2601.07    113.91 o
  -4   1  10      470.23      555.41     79.04 o
  -3   1  10     1520.43     1461.35    129.93 o
  -2   1  10     5348.08     5025.71    151.38 o
  -1   1  10    12937.93    13063.46    343.26 o
   0   1  10     5728.29     5710.65    180.34 o
   1   1  10     6959.50     6773.84    204.37 o
   2   1  10    12882.00    12587.19    294.08 o
   3   1  10     7394.59     7772.06    307.59 o
   4   1  10     1859.48     1931.80    172.85 o
   5   1  10      250.07      350.81    129.51 o
   6   1  10      514.52      510.35    128.37 o
 -13   2  10     4727.53     4739.16    265.55 o
 -12   2  10     5633.03     5717.38    291.38 o
 -11   2  10     5996.96     6132.65    346.03 o
 -10   2  10     1244.17     1210.17    109.11 o
  -9   2  10      913.52      824.88     97.76 o
  -8   2  10      142.17       28.64     57.73 o
  -7   2  10      884.60      907.51    125.18 o
  -6   2  10     5093.82     5069.42    129.73 o
  -5   2  10    17435.76    16945.28    306.13 o
  -4   2  10    30702.21    30634.83    482.98 o
  -3   2  10    21924.33    21595.04    376.89 o
  -2   2  10    15369.37    15024.06    276.92 o
  -1   2  10     6555.35     6414.15    187.15 o
   0   2  10      621.47      538.25     89.16 o
   1   2  10      530.63      511.33     94.72 o
   2   2  10     1807.50     1967.16    135.92 o
   3   2  10     5003.88     5062.67    335.98 o
   4   2  10     2749.15     2894.97    193.68 o
   5   2  10     2441.80     2820.50    325.09 o
   6   2  10     2820.00     3067.82    238.65 o
 -13   3  10      328.81      352.03    147.19 o
 -12   3  10       27.58       66.79    121.26 o
 -11   3  10     3379.11     3690.28    211.56 o
 -10   3  10     6606.59     6915.93    231.70 o
  -9   3  10     7724.13     7318.01    232.96 o
  -8   3  10     7572.68     7716.31    184.27 o
  -7   3  10     7868.37     7759.46    247.51 o
  -6   3  10     7004.82     6911.45    152.36 o
  -5   3  10     2672.47     2955.96    121.34 o
  -4   3  10     2734.51     2891.13    124.01 o
  -3   3  10      841.53      571.99     82.39 o
  -2   3  10     1255.44     1478.07     97.25 o
  -1   3  10     1318.15     1292.11    105.32 o
   0   3  10     8073.84     8741.90    227.19 o
   1   3  10     4880.75     4821.91    175.93 o
   2   3  10     2317.97     2290.37    139.54 o
   3   3  10     1318.12     1278.98    152.83 o
   4   3  10      596.72      399.44    131.61 o
   5   3  10      347.50      450.90    132.48 o
   6   3  10       82.86       47.94    153.15 o
 -13   4  10      690.09      347.63    222.48 o
 -12   4  10      617.03      974.57    147.32 o
 -11   4  10     2277.49     2131.52    179.36 o
 -10   4  10       46.40      -18.97     87.61 o
  -9   4  10      250.62      223.69     90.14 o
  -8   4  10        0.72      -42.85     66.67 o
  -7   4  10       28.07      108.48     50.66 o
  -6   4  10      987.66     1005.49     74.03 o
  -5   4  10     7492.26     7476.76    189.23 o
  -4   4  10     1385.93     1393.06    100.06 o
  -3   4  10     1434.95     1453.93    103.04 o
  -2   4  10      279.23      192.36     65.78 o
  -1   4  10     2785.80     2829.14    134.73 o
   0   4  10      254.00       69.89     75.28 o
   1   4  10      786.85      911.48    105.12 o
   2   4  10      105.68      123.10     87.61 o
   3   4  10      139.56      261.78    148.03 o
   4   4  10      136.53      238.45    123.51 o
   5   4  10      975.06      983.12    150.72 o
   6   4  10      560.56      578.96    173.33 o
 -13   5  10        0.36     -117.66    117.66 o
 -12   5  10       63.79      -24.83    115.63 o
 -11   5  10      118.25       79.70    116.59 o
 -10   5  10      160.00      118.45     91.55 o
  -9   5  10       30.03       16.60     81.31 o
  -8   5  10        1.36      -65.85     81.65 o
  -7   5  10      342.81      209.20     59.66 o
  -6   5  10      766.29      954.39     72.80 o
  -5   5  10      575.24      480.29     94.27 o
  -4   5  10       12.13      -35.44     74.91 o
  -3   5  10        4.99        9.37     66.42 o
  -2   5  10      320.78      277.50     69.38 o
  -1   5  10      386.41      301.39     80.03 o
   0   5  10       61.11       86.39     78.15 o
   1   5  10      514.46      644.71    100.67 o
   2   5  10      256.80      320.85     95.58 o
   3   5  10       28.81      -38.48    108.43 o
   4   5  10       33.18       39.92    141.21 o
   5   5  10       13.62       30.45    117.30 o
   6   5  10       53.38      287.57    281.49 o
 -13   6  10      489.20      433.59    143.48 o
 -12   6  10      581.90      440.04    136.28 o
 -11   6  10      367.75      402.93    131.75 o
 -10   6  10      986.93     1133.95    151.09 o
  -9   6  10       15.25        1.04     80.84 o
  -8   6  10      555.31      470.38    102.07 o
  -7   6  10        3.39       -9.21     61.55 o
  -6   6  10      878.34      909.96     99.17 o
  -5   6  10     1085.80     1163.01    100.45 o
  -4   6  10     3902.10     4004.22    201.42 o
  -3   6  10     1203.47     1161.29    100.67 o
  -2   6  10     3650.30     3653.93    175.53 o
  -1   6  10      790.43      911.66     99.71 o
   0   6  10     1781.25     1552.44    118.43 o
   1   6  10     1657.48     1659.67    126.51 o
   2   6  10      158.18      182.71     89.25 o
   3   6  10      994.01     1225.67    170.68 o
   4   6  10       98.73      229.53    123.53 o
   5   6  10      396.66      374.82    132.32 o
   6   6  10      649.70      734.55    185.16 o
 -12   7  10       12.29        0.92    125.04 o
 -11   7  10     1287.85     1500.88    236.67 o
 -10   7  10     3130.89     3171.77    210.19 o
  -9   7  10     4709.28     4304.07    186.50 o
  -8   7  10     4276.37     4024.77    184.72 o
  -7   7  10     6936.39     7079.70    186.38 o
  -6   7  10     8025.13     7926.62    205.88 o
  -5   7  10     3201.89     3262.65    136.67 o
  -4   7  10      816.36      681.34     90.17 o
  -3   7  10       32.54       48.75     72.48 o
  -2   7  10       55.14        9.51     72.73 o
  -1   7  10      477.65      491.32    102.54 o
   0   7  10     3572.88     3791.49    163.09 o
   1   7  10     3975.69     4067.49    218.72 o
   2   7  10     1122.04     1278.29    193.66 o
   3   7  10     1332.33     1317.45    158.64 o
   4   7  10      634.95      652.29    143.39 o
   5   7  10      654.74      647.11    144.21 o
   6   7  10      109.48       41.23    156.93 o
 -12   8  10     3803.66     3718.69    318.34 o
 -11   8  10     5694.43     5296.39    273.75 o
 -10   8  10     1847.03     1727.04    180.97 o
  -9   8  10     1457.82     1565.88    139.12 o
  -8   8  10       43.85        3.09     94.58 o
  -7   8  10       42.55       43.99     67.90 o
  -6   8  10     2585.14     2676.63    129.97 o
  -5   8  10    15113.60    15103.06    302.49 o
  -4   8  10    15615.24    14845.87    422.19 o
  -3   8  10     6869.28     7110.30    205.33 o
  -2   8  10     7123.89     7043.86    272.48 o
  -1   8  10     6004.79     6368.24    222.16 o
   0   8  10     2132.66     2216.23    153.05 o
   1   8  10       50.14      -14.09     95.04 o
   2   8  10      630.58      611.41    161.95 o
   3   8  10     2495.28     2511.44    243.49 o
   4   8  10     1781.76     2143.65    261.30 o
   5   8  10     3254.77     3606.51    220.61 o
   6   8  10     2049.73     2231.90    244.66 o
 -12   9  10       29.10       55.73    149.26 o
 -11   9  10     3350.99     3479.56    234.70 o
 -10   9  10     6059.22     5709.90    297.41 o
  -9   9  10    13450.63    13310.06    357.11 o
  -8   9  10    13068.78    12532.14    350.79 o
  -7   9  10    11441.71    11708.69    290.77 o
  -6   9  10     9326.09     9129.39    230.59 o
  -5   9  10     4220.80     4430.49    184.64 o
  -4   9  10     1648.23     1714.06    118.74 o
  -3   9  10      513.50      467.65     98.03 o
  -2   9  10     5490.69     5677.16    211.98 o
  -1   9  10     5867.15     5958.83    243.46 o
   0   9  10     9060.69     9124.23    275.57 o
   1   9  10    11655.87    11871.43    322.61 o
   2   9  10     6278.34     6401.75    245.37 o
   3   9  10     5248.41     5207.09    228.46 o
   4   9  10     1714.15     1883.72    184.95 o
   5   9  10      706.36      579.67    147.95 o
 -12  10  10     5717.55     5568.45    371.70 o
 -11  10  10     4577.38     4675.63    271.82 o
 -10  10  10     3166.05     3052.16    187.79 o
  -9  10  10     3712.59     3641.39    242.39 o
  -8  10  10       16.43      -84.83    102.55 o
  -7  10  10     2141.41     2039.73    122.21 o
  -6  10  10     4950.69     4853.27    174.74 o
  -5  10  10    14361.67    14362.65    283.85 o
  -4  10  10    16441.30    15818.76    328.73 o
  -3  10  10    32584.77    30747.57    568.55 o
  -2  10  10    18307.56    17588.03    392.48 o
  -1  10  10     6077.62     6109.61    226.08 o
   0  10  10      164.14      243.33    112.97 o
   1  10  10      178.33       79.23    103.08 o
   2  10  10     1467.61     1768.65    161.99 o
   3  10  10     3192.42     3087.27    383.82 o
   4  10  10     5620.78     5733.04    247.30 o
   5  10  10     2990.67     3044.94    197.13 o
 -12  11  10      337.56      395.09    199.25 o
 -11  11  10     2258.08     2226.94    234.05 o
 -10  11  10     5010.13     5140.28    296.71 o
  -9  11  10    16379.61    15752.76    415.78 o
  -8  11  10    23889.42    23712.10    545.70 o
  -7  11  10    13479.10    13367.01    311.90 o
  -6  11  10     5629.45     5570.75    215.28 o
  -5  11  10      446.88      416.32     80.86 o
  -4  11  10     2322.46     2520.00    196.21 o
  -3  11  10     2366.29     2570.94    168.56 o
  -2  11  10     2483.49     2174.58    142.64 o
  -1  11  10     8174.78     7876.01    289.98 o
   0  11  10     3484.92     3504.22    189.49 o
   1  11  10     5102.87     5017.98    223.71 o
   2  11  10     7756.96     7890.04    310.51 o
   3  11  10     6251.79     6884.28    298.13 o
   4  11  10     1079.44     1185.29    158.42 o
   5  11  10       55.39      116.53    120.83 o
 -11  12  10     3280.15     3654.58    264.66 o
 -10  12  10     1113.90     1091.30    151.86 o
  -9  12  10     3007.83     2713.04    191.20 o
  -8  12  10       55.37       51.50    157.49 o
  -7  12  10     2095.04     2185.41    144.10 o
  -6  12  10     3842.10     3868.39    157.91 o
  -5  12  10     9973.44    10065.78    233.80 o
  -4  12  10    11661.99    12021.19    289.09 o
  -3  12  10    12594.52    12122.50    408.22 o
  -2  12  10     5875.83     5968.75    264.72 o
  -1  12  10     1812.87     1987.89    163.25 o
   0  12  10      101.26       32.37    117.23 o
   1  12  10      265.86       52.24    112.61 o
   2  12  10      802.08      923.86    161.94 o
   3  12  10     2680.51     2446.41    325.92 o
   4  12  10     3555.66     3504.72    215.58 o
   5  12  10     1706.59     1929.93    260.49 o
 -11  13  10      722.04     1045.28    277.98 o
 -10  13  10     4452.35     4294.17    231.10 o
  -9  13  10     4435.51     4275.98    283.30 o
  -8  13  10     4897.83     4782.30    245.50 o
  -7  13  10     3573.12     3408.75    174.02 o
  -6  13  10     1325.02     1209.35    115.71 o
  -5  13  10      155.44      127.63     94.69 o
  -4  13  10      164.19      203.08    101.38 o
  -3  13  10      833.93      953.65    120.89 o
  -2  13  10     1283.04     1405.47    147.46 o
  -1  13  10     1918.99     2117.84    167.44 o
   0  13  10     3617.20     3204.19    230.51 o
   1  13  10     1841.29     1609.19    164.02 o
   2  13  10     3876.97     4074.09    254.92 o
   3  13  10      643.25      751.07    165.38 o
   4  13  10      680.24      935.91    171.33 o
 -11  14  10     1435.01     1698.98    175.84 o
 -10  14  10       89.00      243.22    133.63 o
  -9  14  10       32.99       50.72    124.51 o
  -8  14  10       72.20      145.24    144.15 o
  -7  14  10       12.38      -49.26     84.37 o
  -6  14  10     1520.01     1418.20    140.15 o
  -5  14  10     3291.92     2929.87    167.53 o
  -4  14  10     1308.17     1020.93    115.26 o
  -3  14  10     2056.46     1792.05    144.31 o
  -2  14  10      460.24      553.13    160.47 o
  -1  14  10      621.65      626.35    136.60 o
   0  14  10       70.52       27.88    104.44 o
   1  14  10      650.57      482.11    151.33 o
   2  14  10     1289.41     1436.41    186.91 o
   3  14  10       50.61      132.20    147.94 o
   4  14  10       91.69       26.83    166.17 o
 -10  15  10     1481.09     1544.60    186.71 o
  -9  15  10       90.04      204.17    138.35 o
  -8  15  10        4.21      -45.27    112.89 o
  -7  15  10       27.56       29.26     89.11 o
  -6  15  10      480.34      352.48    100.56 o
  -5  15  10     1152.79     1067.76    130.97 o
  -4  15  10      166.24      157.47     95.50 o
  -3  15  10      449.87      326.41    112.67 o
  -2  15  10        4.84       45.21    113.45 o
  -1  15  10       51.18      102.53    118.56 o
   0  15  10     1114.68     1451.27    192.18 o
   1  15  10      385.92      145.86    140.99 o
   2  15  10        0.96     -136.42    136.42 o
   3  15  10      220.04       84.29    168.44 o
   4  15  10      137.16       60.65    174.63 o
 -10  16  10      238.47      292.23    151.72 o
  -9  16  10     1203.62     1251.40    185.58 o
  -8  16  10       11.59        2.88    119.56 o
  -7  16  10       70.06      -40.41     99.64 o
  -6  16  10       50.40      -11.06    101.88 o
  -5  16  10       16.70     -107.24    107.24 o
  -4  16  10      649.65      604.63    122.38 o
  -3  16  10      755.21      715.87    211.24 o
  -2  16  10     1838.01     1731.62    177.89 o
  -1  16  10      327.30      436.82    137.74 o
   0  16  10      135.83       84.04    127.34 o
   1  16  10      182.10      197.27    151.21 o
   2  16  10        6.85       90.63    151.14 o
   3  16  10       27.24      117.50    179.17 o
 -10  17  10      719.97      411.96    164.53 o
  -9  17  10     2328.70     2367.71    246.79 o
  -8  17  10     1984.41     1857.71    185.40 o
  -7  17  10     3428.68     3249.08    194.80 o
  -6  17  10     2985.84     2925.50    194.18 o
  -5  17  10      666.99      842.26    145.13 o
  -4  17  10      430.97      319.16    128.45 o
  -3  17  10      181.06      -10.26    113.19 o
  -2  17  10      213.52      213.57    147.18 o
  -1  17  10     1292.44     1334.95    172.92 o
   0  17  10     1045.21     1136.27    170.32 o
   1  17  10     1339.97     1133.55    190.38 o
   2  17  10      944.91      731.21    179.80 o
   3  17  10      688.50      643.85    208.83 o
  -9  18  10      392.74      514.48    156.35 o
  -8  18  10       71.94      -77.26    158.13 o
  -7  18  10      147.48      142.54    129.15 o
  -6  18  10     1016.13      896.83    151.10 o
  -5  18  10     6026.40     5517.80    272.00 o
  -4  18  10     6918.60     6840.77    281.31 o
  -3  18  10     3650.95     3643.26    223.28 o
  -2  18  10     5035.41     5263.59    373.30 o
  -1  18  10     2973.14     2997.65    221.18 o
   0  18  10     1341.03     1247.66    193.34 o
   1  18  10       26.58     -148.31    148.31 o
   2  18  10     1302.08     1323.51    206.65 o
  -8  19  10     5177.67     4750.07    288.94 o
  -7  19  10     5367.44     5610.34    256.37 o
  -6  19  10     5668.39     5781.24    264.54 o
  -5  19  10      731.12      865.74    161.81 o
  -4  19  10       58.66      108.30    127.73 o
  -3  19  10     1076.10      950.07    164.32 o
  -2  19  10      475.35      240.94    141.29 o
  -1  19  10     1655.82     1635.74    217.53 o
   0  19  10     4287.52     3687.26    314.16 o
   1  19  10     4589.80     4572.58    545.46 o
   2  19  10     3705.55     4257.47    344.22 o
  -8  20  10      233.05      319.27    171.59 o
  -7  20  10      336.87      231.64    154.75 o
  -6  20  10     2153.02     2011.49    194.46 o
  -5  20  10     6306.96     6344.68    320.24 o
  -4  20  10     6422.84     5878.16    368.74 o
  -3  20  10     8203.79     8442.52    337.26 o
  -2  20  10     4114.81     4381.71    253.06 o
  -1  20  10     3807.31     4274.99    290.08 o
   0  20  10      394.34      774.65    257.05 o
   1  20  10       14.71      -11.55    200.08 o
  -7  21  10     5708.29     5417.81    293.86 o
  -6  21  10     2565.73     2624.64    215.44 o
  -5  21  10      859.88      674.14    160.90 o
  -4  21  10      705.10      733.07    242.14 o
  -3  21  10      146.87     -149.59    149.59 o
  -2  21  10     1174.29     1155.95    188.88 o
  -1  21  10     1991.57     2054.00    216.03 o
   0  21  10     3492.50     3608.53    336.18 o
  -6  22  10     1295.18     1160.02    292.48 o
  -5  22  10     3012.29     3226.74    239.81 o
  -4  22  10     3988.32     4218.17    295.08 o
  -3  22  10     8078.25     7520.32    365.50 o
  -2  22  10     3349.79     3155.75    259.99 o
  -1  22  10      733.38      890.76    188.41 o
 -13   1  11     1860.31     1994.54    213.73 o
 -12   1  11      405.22      522.52    142.03 o
 -11   1  11      315.53      152.17    114.73 o
 -10   1  11     1462.98     1417.41    140.31 o
  -9   1  11     2946.73     2936.01    290.78 o
  -8   1  11     1672.30     1701.34     88.35 o
  -7   1  11      310.73      223.85     69.17 o
  -6   1  11      703.71      865.73     85.75 o
  -5   1  11      454.07      602.45     83.61 o
  -4   1  11      328.07      286.95     87.91 o
  -3   1  11     2635.44     2494.09    127.62 o
  -2   1  11     1399.04     1486.75     95.26 o
  -1   1  11      681.67      793.33     95.04 o
   0   1  11      615.61      753.31    101.43 o
   1   1  11       13.52      -14.46     78.54 o
   2   1  11     1698.70     1603.86    134.95 o
   3   1  11       77.09      216.21    125.53 o
   4   1  11      748.91      741.47    150.71 o
   5   1  11      440.15      313.04    135.50 o
   6   1  11      460.91      222.07    161.89 o
 -13   2  11     1159.32     1043.93    187.75 o
 -12   2  11       41.64      138.86    136.06 o
 -11   2  11      484.58      382.43    133.72 o
 -10   2  11       19.99       71.56    101.30 o
  -9   2  11     1116.52     1122.56    125.84 o
  -8   2  11     9559.59     9264.45    233.10 o
  -7   2  11     6143.48     5955.03    165.80 o
  -6   2  11     6256.43     5999.95    183.96 o
  -5   2  11     5893.06     5382.99    167.29 o
  -4   2  11     7340.22     6881.75    192.41 o
  -3   2  11      352.64      344.50     81.68 o
  -2   2  11       21.34      -21.20     78.47 o
  -1   2  11     2694.57     2865.61    140.86 o
   0   2  11      144.33       60.39     93.93 o
   1   2  11     2677.68     2499.74    145.53 o
   2   2  11     2740.61     2766.02    156.69 o
   3   2  11     5675.26     5552.37    355.00 o
   4   2  11     1553.64     1480.28    174.24 o
   5   2  11       28.22      -16.72    122.45 o
   6   2  11      900.70     1122.17    265.07 o
 -13   3  11     3331.89     2970.38    486.11 o
 -12   3  11     5916.02     5462.90    272.57 o
 -11   3  11     4506.59     4750.90    247.13 o
 -10   3  11     5461.25     5292.57    325.82 o
  -9   3  11     4228.80     4394.90    198.02 o
  -8   3  11      674.42      672.48     91.70 o
  -7   3  11       14.74       51.13     60.02 o
  -6   3  11       81.53      120.94     73.42 o
  -5   3  11      141.25       88.28     70.43 o
  -4   3  11     6314.42     6368.35    187.67 o
  -3   3  11    12349.52    13019.62    282.27 o
  -2   3  11    14637.59    14258.63    391.26 o
  -1   3  11    13572.75    13773.20    302.10 o
   0   3  11     3429.24     3436.38    173.20 o
   1   3  11     3500.64     3498.18    165.85 o
   2   3  11      626.98      474.52    114.00 o
   3   3  11      152.61      227.76    146.71 o
   4   3  11     2803.67     2511.49    228.97 o
   5   3  11      930.24      770.69    202.69 o
 -13   4  11     2611.14     2838.74    231.39 o
 -12   4  11     1474.84     1532.00    177.93 o
 -11   4  11       56.08        5.86    127.56 o
 -10   4  11      487.79      490.56    131.77 o
  -9   4  11     2098.07     2269.57    131.36 o
  -8   4  11    11748.25    10939.91    344.09 o
  -7   4  11    13370.76    13476.25    249.62 o
  -6   4  11    23420.45    22613.64    336.81 o
  -5   4  11    22447.22    23311.85    496.24 o
  -4   4  11     7441.76     7697.38    208.28 o
  -3   4  11      367.77      419.80    102.45 o
  -2   4  11      173.21      120.91     77.27 o
  -1   4  11     3534.61     3197.89    167.31 o
   0   4  11     4304.06     4088.55    170.56 o
   1   4  11     5266.57     5191.78    194.11 o
   2   4  11     6787.69     7046.88    292.84 o
   3   4  11     4854.29     4757.56    241.17 o
   4   4  11     3766.61     4498.53    241.00 o
   5   4  11     2147.10     2340.15    192.06 o
 -13   5  11     4640.75     4723.58    259.92 o
 -12   5  11     8141.42     9308.20    356.82 o
 -11   5  11    15751.11    16083.76    540.37 o
 -10   5  11     4819.30     4753.56    321.68 o
  -9   5  11     4875.35     4813.15    191.02 o
  -8   5  11     2853.01     2879.86    160.72 o
  -7   5  11     2040.68     2363.08    117.58 o
  -6   5  11       96.36      107.81     65.12 o
  -5   5  11     4687.17     4756.83    165.38 o
  -4   5  11     8089.66     7910.92    232.39 o
  -3   5  11    11257.05    11528.60    265.16 o
  -2   5  11    10251.67    10044.15    250.08 o
  -1   5  11    28820.86    28211.58    535.00 o
   0   5  11    11676.42    11679.54    283.49 o
   1   5  11     3091.62     3215.53    164.49 o
   2   5  11       39.71       67.91    103.13 o
   3   5  11       86.69       94.77    121.54 o
   4   5  11     1132.59     1195.18    168.12 o
   5   5  11     2440.53     2691.74    205.22 o
 -13   6  11     2945.75     3051.33    223.03 o
 -12   6  11     2098.86     2035.49    196.27 o
 -11   6  11      197.54      196.69    200.09 o
 -10   6  11      767.28      648.33    145.79 o
  -9   6  11     3224.43     3196.58    167.57 o
  -8   6  11     7473.00     7060.37    247.49 o
  -7   6  11    19903.74    19301.12    395.15 o
  -6   6  11    26995.55    26558.69    415.35 o
  -5   6  11    15883.81    15769.30    315.66 o
  -4   6  11     4016.83     3669.17    179.12 o
  -3   6  11      549.95      424.53     89.41 o
  -2   6  11      203.97       17.48     78.70 o
  -1   6  11      407.67      539.50    108.84 o
   0   6  11     7261.27     7229.92    246.85 o
   1   6  11     6408.35     6541.44    219.59 o
   2   6  11     6807.48     6698.62    321.57 o
   3   6  11     3965.52     4030.85    231.49 o
   4   6  11     6030.25     5919.32    273.79 o
   5   6  11     2888.40     3048.37    211.95 o
 -12   7  11     5064.82     4570.28    260.61 o
 -11   7  11     7996.53     7999.36    439.41 o
 -10   7  11     4128.80     3900.04    331.63 o
  -9   7  11     3195.84     3003.28    171.29 o
  -8   7  11      764.05      795.84    125.33 o
  -7   7  11      451.85      502.26     83.96 o
  -6   7  11      661.94      577.58     83.96 o
  -5   7  11     5743.67     5852.53    183.92 o
  -4   7  11     2733.55     3164.43    145.64 o
  -3   7  11    11571.17    11030.73    328.28 o
  -2   7  11    10002.07     9405.23    301.14 o
  -1   7  11     7516.48     7605.39    249.71 o
   0   7  11     8979.23     8793.75    280.65 o
   1   7  11     2708.75     3068.42    199.52 o
   2   7  11       29.27       19.80    105.61 o
   3   7  11      182.09      236.43    132.04 o
   4   7  11     1040.13      706.63    159.89 o
   5   7  11     2792.12     2784.88    210.40 o
 -12   8  11       52.94     -128.59    128.59 o
 -11   8  11      120.87       -3.37    131.15 o
 -10   8  11      262.74      216.74    133.93 o
  -9   8  11     1588.90     1633.52    147.35 o
  -8   8  11     4914.65     4679.88    214.46 o
  -7   8  11     6819.67     6806.90    196.29 o
  -6   8  11     5727.74     6006.65    190.20 o
  -5   8  11     4749.24     4919.42    174.49 o
  -4   8  11     2507.63     2411.17    137.42 o
  -3   8  11     2042.26     2225.96    149.66 o
  -2   8  11     1763.86     1782.79    193.12 o
  -1   8  11      864.27      924.33    123.66 o
   0   8  11     1135.95     1066.59    132.97 o
   1   8  11     2344.77     2200.69    167.20 o
   2   8  11     1890.76     2025.66    168.11 o
   3   8  11     3472.95     3349.82    345.98 o
   4   8  11     1361.77     1387.33    176.85 o
   5   8  11      710.82      614.60    152.87 o
 -12   9  11     1010.29     1055.65    181.69 o
 -11   9  11      578.56      563.36    268.06 o
 -10   9  11      852.33      934.65    130.56 o
  -9   9  11      979.77      985.62    156.17 o
  -8   9  11      230.02      299.41    114.58 o
  -7   9  11     1042.63     1132.77    130.36 o
  -6   9  11        4.90       91.76     82.56 o
  -5   9  11       23.89      -11.93     80.66 o
  -4   9  11      312.64      489.67     95.20 o
  -3   9  11     2328.66     2543.75    159.59 o
  -2   9  11     4145.45     4421.26    223.32 o
  -1   9  11      438.42      416.66    123.35 o
   0   9  11      996.89     1066.54    135.96 o
   1   9  11       16.22     -134.31    134.31 o
   2   9  11      350.66      396.93    143.63 o
   3   9  11      752.74      810.52    188.72 o
   4   9  11      348.59      410.61    149.09 o
   5   9  11      529.55      580.02    154.74 o
 -12  10  11      277.61      -20.20    146.09 o
 -11  10  11      111.00       34.35    145.01 o
 -10  10  11        4.15      206.22    115.10 o
  -9  10  11        3.58       -7.50    109.00 o
  -8  10  11      486.22      296.75    120.21 o
  -7  10  11      625.92      351.93     91.89 o
  -6  10  11      770.68      812.89    107.37 o
  -5  10  11      135.13      124.65     86.28 o
  -4  10  11      173.81      199.08     98.74 o
  -3  10  11      138.55      399.39    109.01 o
  -2  10  11      732.54      838.35    142.47 o
  -1  10  11        3.09     -102.28    113.82 o
   0  10  11      237.13       72.34    108.52 o
   1  10  11      169.42      142.88    111.12 o
   2  10  11       39.91      315.53    135.15 o
   3  10  11      315.51      467.55    150.22 o
   4  10  11        4.01      185.11    141.46 o
   5  10  11       32.01       69.20    178.02 o
 -12  11  11      398.89      669.46    176.71 o
 -11  11  11     1210.40     1292.95    195.25 o
 -10  11  11      324.06      253.52    124.90 o
  -9  11  11      619.04      505.05    133.49 o
  -8  11  11      235.39      246.08    122.27 o
  -7  11  11      502.08      331.08     96.37 o
  -6  11  11      115.50       95.41    103.36 o
  -5  11  11       27.32      -75.04     75.04 o
  -4  11  11       37.39      -91.11     91.11 o
  -3  11  11     1118.63     1258.36    139.46 o
  -2  11  11       63.26     -107.42    107.42 o
  -1  11  11     1379.93     1428.64    169.33 o
   0  11  11      283.59      275.27    132.63 o
   1  11  11       16.26      -22.08    113.86 o
   2  11  11      134.09       10.67    161.66 o
   3  11  11        0.01      371.17    169.30 o
   4  11  11      126.71      -59.22    122.69 o
 -11  12  11      132.23       96.75    161.26 o
 -10  12  11      109.92       48.91    120.18 o
  -9  12  11      273.99      215.16    129.10 o
  -8  12  11     3759.51     3889.01    226.84 o
  -7  12  11     4587.68     4504.71    186.30 o
  -6  12  11     3768.40     4120.23    220.92 o
  -5  12  11     4156.01     4028.00    178.36 o
  -4  12  11     3365.26     3540.61    185.89 o
  -3  12  11      793.18     1091.19    134.22 o
  -2  12  11       33.43     -102.48    115.89 o
  -1  12  11     1313.21     1373.64    173.51 o
   0  12  11      454.45      579.06    133.04 o
   1  12  11      928.10      661.23    155.23 o
   2  12  11     1077.59     1151.76    179.64 o
   3  12  11     1836.26     1775.34    336.90 o
   4  12  11      910.57      888.33    162.04 o
 -11  13  11     2340.52     2359.90    191.60 o
 -10  13  11     2568.99     2795.88    207.49 o
  -9  13  11     5886.21     5692.96    270.07 o
  -8  13  11     1172.92     1073.86    162.67 o
  -7  13  11       48.57       84.60     93.07 o
  -6  13  11       80.29      -63.08     94.62 o
  -5  13  11      672.97      643.61    117.35 o
  -4  13  11     3491.12     3193.01    172.20 o
  -3  13  11     8258.91     8347.26    281.67 o
  -2  13  11    11183.89    10958.02    648.20 o
  -1  13  11     3942.73     3985.12    287.75 o
   0  13  11     2435.61     2531.34    189.92 o
   1  13  11     3944.00     4177.70    291.44 o
   2  13  11     1250.44     1231.41    187.49 o
   3  13  11       74.26      207.32    223.39 o
   4  13  11     1105.57     1144.37    213.53 o
 -11  14  11      546.13      924.77    164.53 o
 -10  14  11       76.24       12.57    135.04 o
  -9  14  11     1205.32     1322.59    182.17 o
  -8  14  11     8833.43     8989.15    270.81 o
  -7  14  11     8571.29     8744.93    261.40 o
  -6  14  11     7666.79     7771.36    230.78 o
  -5  14  11    13526.28    12901.57    370.73 o
  -4  14  11     3793.13     4030.44    225.35 o
  -3  14  11     2758.33     2710.65    189.41 o
  -2  14  11      484.54      302.96    149.92 o
  -1  14  11     1478.12     1706.52    194.83 o
   0  14  11     1913.44     2107.99    183.39 o
   1  14  11     3337.58     3474.09    264.38 o
   2  14  11     5533.07     5756.47    299.79 o
   3  14  11     4862.04     4823.99    324.78 o
 -10  15  11     5911.95     6754.13    307.30 o
  -9  15  11     2609.22     2892.32    225.14 o
  -8  15  11     2774.71     2594.47    215.95 o
  -7  15  11      177.81       49.21     97.22 o
  -6  15  11       47.46      -72.02     98.63 o
  -5  15  11     1556.91     1343.43    209.26 o
  -4  15  11     2684.72     2876.09    163.91 o
  -3  15  11     7080.84     7732.06    454.26 o
  -2  15  11     9589.39     9377.58    315.20 o
  -1  15  11     9575.12     9685.18    410.93 o
   0  15  11     5592.70     5971.73    299.91 o
   1  15  11      986.46      991.20    183.14 o
   2  15  11      164.56      337.71    162.31 o
   3  15  11      209.83      196.39    181.64 o
 -10  16  11     1065.35     1118.70    202.96 o
  -9  16  11     2129.20     2289.28    221.77 o
  -8  16  11     2724.75     2867.25    233.89 o
  -7  16  11    11885.75    12260.75    319.68 o
  -6  16  11    11759.34    11777.07    428.34 o
  -5  16  11     9717.45    10000.82    310.53 o
  -4  16  11     2465.32     2609.89    165.65 o
  -3  16  11      263.24      293.96    142.16 o
  -2  16  11       27.41       11.60    127.20 o
  -1  16  11      255.11      232.83    140.77 o
   0  16  11     3906.77     3626.15    270.54 o
   1  16  11     4170.36     4386.84    374.14 o
   2  16  11     2371.05     2297.11    317.35 o
   3  16  11     2344.49     2468.73    627.50 o
  -9  17  11      790.60      945.27    184.62 o
  -8  17  11      440.60      594.11    121.77 o
  -7  17  11      603.19      537.33    128.48 o
  -6  17  11       35.08        7.36    112.95 o
  -5  17  11     1888.96     1980.30    166.17 o
  -4  17  11     2848.88     2422.65    182.20 o
  -3  17  11     2657.61     2702.77    208.22 o
  -2  17  11     5065.90     4883.84    255.54 o
  -1  17  11     4830.49     4796.51    257.01 o
   0  17  11     6116.19     5421.75    348.77 o
   1  17  11      306.79      198.17    184.54 o
   2  17  11       17.60       37.44    162.12 o
  -9  18  11      821.02     1159.97    203.13 o
  -8  18  11     1890.89     1858.51    175.37 o
  -7  18  11     4006.98     4250.92    225.46 o
  -6  18  11     4585.07     4106.11    214.89 o
  -5  18  11     2147.65     2071.41    193.43 o
  -4  18  11      493.87      464.13    134.44 o
  -3  18  11        9.17      -73.04    113.78 o
  -2  18  11       68.25       65.46    137.53 o
  -1  18  11      204.57      139.08    144.59 o
   0  18  11     1273.23     1436.86    247.17 o
   1  18  11     1041.41     1450.76    302.06 o
  -8  19  11       85.62      109.94    127.40 o
  -7  19  11        3.90      -75.82    127.68 o
  -6  19  11      150.55        8.45    120.96 o
  -5  19  11      150.56      170.47    125.13 o
  -4  19  11      396.33      313.01    173.94 o
  -3  19  11     1273.01     1514.39    207.19 o
  -2  19  11     1353.50     1397.52    188.56 o
  -1  19  11      927.32      962.50    178.06 o
   0  19  11      670.21      609.96    219.30 o
   1  19  11      277.58      536.29    244.57 o
  -7  20  11      362.45      422.17    150.03 o
  -6  20  11      137.11       40.24    126.37 o
  -5  20  11       45.19      -18.48    128.48 o
  -4  20  11      100.14       88.62    148.51 o
  -3  20  11       40.32      -12.60    127.98 o
  -2  20  11       29.56     -130.25    130.25 o
  -1  20  11      280.91      399.78    190.74 o
   0  20  11       34.81      -41.61    417.62 o
  -6  21  11       81.26       90.40    136.14 o
  -5  21  11      129.07      -85.06    144.93 o
  -4  21  11      410.63      442.02    162.92 o
  -3  21  11        5.24       10.20    139.67 o
  -2  21  11       53.95      181.68    145.28 o
  -1  21  11      557.45      632.28    182.80 o
  -4  22  11     1662.70     1445.14    202.01 o
  -3  22  11      224.53      155.26    194.16 o
 -13   0  12      997.12      501.35    252.96 o
 -12   0  12     1288.18     1464.30    231.11 o
 -11   0  12     5659.45     6215.42    359.97 o
 -10   0  12    14329.13    15587.10    789.36 o
  -9   0  12    18938.31    19802.56   1317.38 o
  -8   0  12    26770.18    25745.21    597.96 o
  -7   0  12     6961.49     6713.66    265.23 o
  -6   0  12     1645.70     1822.87    161.92 o
  -5   0  12     1357.20     1085.86    292.89 o
  -4   0  12     2020.10     1899.57    174.05 o
  -3   0  12    15625.35    15310.28    458.05 o
  -2   0  12    11602.98    11133.37    652.22 o
  -1   0  12    10399.04    10744.10    382.99 o
   0   0  12     9898.62    10007.00    372.88 o
   1   0  12     6859.70     6423.62    313.84 o
   2   0  12     9004.94     8979.65    465.02 o
   3   0  12      635.66      463.20    207.32 o
   4   0  12      261.60      196.15    294.87 o
   5   0  12     1072.31     1177.72    432.02 o
 -13   1  12     5655.51     6231.45    338.78 o
 -12   1  12     1255.89     1313.64    159.15 o
 -11   1  12     2716.20     2899.30    279.78 o
 -10   1  12      348.24      299.32    115.71 o
  -9   1  12      141.48      135.53    102.90 o
  -8   1  12     1742.12     1844.12    106.86 o
  -7   1  12     6467.15     6209.36    180.61 o
  -6   1  12     7022.99     6728.60    192.22 o
  -5   1  12    19917.98    20604.09    377.87 o
  -4   1  12    26670.47    26370.33    455.55 o
  -3   1  12    29429.55    28842.36    493.51 o
  -2   1  12     4289.82     4236.10    207.39 o
  -1   1  12     1894.86     1515.15    177.34 o
   0   1  12     2467.19     2622.68    154.09 o
   1   1  12     2395.95     2461.41    199.16 o
   2   1  12     8674.45     9211.68    299.39 o
   3   1  12     7716.85     7979.53    314.00 o
   4   1  12     5212.30     5465.99    269.33 o
   5   1  12     2388.46     2994.93    232.05 o
 -13   2  12       78.93      -43.23    143.08 o
 -12   2  12     1437.39     1494.39    187.20 o
 -11   2  12     3311.09     3275.89    223.93 o
 -10   2  12    10454.45    10646.74    363.74 o
  -9   2  12     8827.83     8632.21    226.77 o
  -8   2  12     8730.82     8766.42    207.03 o
  -7   2  12     2401.30     2383.28    113.58 o
  -6   2  12     2284.07     2351.04    124.06 o
  -5   2  12       39.93      -71.91     71.91 o
  -4   2  12      964.28      712.62     95.15 o
  -3   2  12     4394.09     4309.62    169.44 o
  -2   2  12     9795.80     9887.92    309.92 o
  -1   2  12     7208.47     7018.82    245.66 o
   0   2  12    12793.66    12733.79    386.57 o
   1   2  12     4918.97     5342.23    206.59 o
   2   2  12     5050.07     5060.99    228.64 o
   3   2  12      447.63      290.90    142.13 o
   4   2  12       51.99      -79.33    129.23 o
   5   2  12      794.52      630.44    155.76 o
 -13   3  12     2069.49     2076.22    207.97 o
 -12   3  12     2476.77     2787.62    226.75 o
 -11   3  12      338.99      257.34    150.09 o
 -10   3  12        5.53      102.39    119.45 o
  -9   3  12       27.82      -14.34     90.18 o
  -8   3  12       49.20       22.44     67.17 o
  -7   3  12      205.98       82.33     68.42 o
  -6   3  12     3993.36     4144.48    155.14 o
  -5   3  12    10693.18     9993.37    241.30 o
  -4   3  12     4771.43     4629.21    170.36 o
  -3   3  12     4271.33     4026.51    166.54 o
  -2   3  12     4923.30     4396.14    212.23 o
  -1   3  12        7.51      -20.32     92.55 o
   0   3  12      219.60      131.75    102.98 o
   1   3  12     5377.24     5488.23    209.78 o
   2   3  12     1954.08     1609.61    160.46 o
   3   3  12     1832.86     1624.46    186.78 o
   4   3  12     1833.53     1984.98    194.81 o
   5   3  12     1594.11     1666.04    289.68 o
 -13   4  12       52.78       73.05    148.36 o
 -12   4  12      608.69      678.52    157.49 o
 -11   4  12     2349.66     2076.00    198.42 o
 -10   4  12      587.76      212.11    130.91 o
  -9   4  12     1365.60     1240.64    125.76 o
  -8   4  12     1592.92     1688.25    115.22 o
  -7   4  12     4411.79     4357.42    144.90 o
  -6   4  12      954.97     1020.89    104.48 o
  -5   4  12      722.73      550.16     93.05 o
  -4   4  12      832.17     1149.30    126.42 o
  -3   4  12       31.09       68.08     79.47 o
  -2   4  12      126.59      186.53    108.61 o
  -1   4  12     4793.64     4683.55    203.63 o
   0   4  12     1335.49     1467.09    147.54 o
   1   4  12      979.71      747.34    137.53 o
   2   4  12       33.69       95.36    109.66 o
   3   4  12      345.77      436.46    141.25 o
   4   4  12       77.71      165.61    137.57 o
   5   4  12       51.76      -38.09    133.73 o
 -13   5  12       59.73       21.44    147.26 o
 -12   5  12      122.52      105.37    139.14 o
 -11   5  12        2.14      170.78    132.43 o
 -10   5  12       19.12       36.94    123.40 o
  -9   5  12       83.08      -54.32    121.85 o
  -8   5  12      128.39       25.67     75.36 o
  -7   5  12      562.54      563.29     91.73 o
  -6   5  12       19.08       83.20     76.33 o
  -5   5  12     1369.23     1543.62    117.63 o
  -4   5  12       93.48       -4.60     76.42 o
  -3   5  12       20.00      -45.24    122.17 o
  -2   5  12      300.87      178.42    109.32 o
  -1   5  12       23.21      -89.16     89.16 o
   0   5  12      308.78      239.28    111.45 o
   1   5  12      365.21      277.08    100.46 o
   2   5  12       30.52      -18.21    110.39 o
   3   5  12      120.51      -23.89    126.74 o
   4   5  12       22.34       92.47    154.19 o
   5   5  12        1.39     -132.05    132.05 o
 -13   6  12       17.01     -134.48    139.69 o
 -12   6  12      299.91      231.29    174.48 o
 -11   6  12      990.57      698.77    157.04 o
 -10   6  12     1319.48     1137.19    171.99 o
  -9   6  12      586.06      515.07    115.42 o
  -8   6  12     2930.40     2846.08    144.87 o
  -7   6  12      665.19      613.03     94.90 o
  -6   6  12      852.61      979.87    145.96 o
  -5   6  12       55.18       91.42     96.32 o
  -4   6  12       33.61      -72.51     72.51 o
  -3   6  12      409.65      394.98    102.40 o
  -2   6  12       54.18      -16.74    103.33 o
  -1   6  12     1683.93     1546.60    164.31 o
   0   6  12     1098.18     1442.23    151.84 o
   1   6  12      107.18      371.80    118.71 o
   2   6  12      349.87      340.02    119.02 o
   3   6  12       25.04      -99.13    122.36 o
   4   6  12      138.34       61.75    139.06 o
   5   6  12       54.22      223.71    230.71 o
 -12   7  12     2401.73     2204.60    214.54 o
 -11   7  12      540.01      638.62    156.56 o
 -10   7  12       11.97      -51.77     93.01 o
  -9   7  12       16.90      -43.70     96.50 o
  -8   7  12       31.04      124.71     79.80 o
  -7   7  12     1382.52     1600.33    128.01 o
  -6   7  12     4045.34     3958.79    150.76 o
  -5   7  12    12819.98    12536.11    320.76 o
  -4   7  12     2350.32     2382.67    141.52 o
  -3   7  12     3939.81     4231.50    194.57 o
  -2   7  12     2682.55     2531.99    230.53 o
  -1   7  12     1296.56     1357.54    160.01 o
   0   7  12      523.53      619.97    131.15 o
   1   7  12     3005.54     3174.96    196.52 o
   2   7  12     1945.50     1817.49    172.04 o
   3   7  12     1577.02     1840.55    195.99 o
   4   7  12     1756.11     1857.10    199.42 o
 -12   8  12     1291.89     1416.44    190.43 o
 -11   8  12     4205.42     4465.89    349.98 o
 -10   8  12     7027.39     7237.62    261.97 o
  -9   8  12     5727.00     5994.54    246.33 o
  -8   8  12     7708.49     7968.46    275.99 o
  -7   8  12     6572.95     6526.46    203.17 o
  -6   8  12     1821.17     1633.49    127.87 o
  -5   8  12      368.80      431.35     98.13 o
  -4   8  12     3026.39     2965.61    156.60 o
  -3   8  12     4981.59     5712.57    223.20 o
  -2   8  12     4603.83     4930.16    238.85 o
  -1   8  12    10888.23    10622.71    349.27 o
   0   8  12     8961.18     8529.11    291.82 o
   1   8  12     2935.59     2813.27    190.05 o
   2   8  12     1524.17     1328.07    189.38 o
   3   8  12     1108.13      946.10    170.64 o
   4   8  12      143.15      -65.88    137.30 o
 -12   9  12     3112.95     3357.95    256.53 o
 -11   9  12     1289.29     1646.39    314.43 o
 -10   9  12       43.90       53.66    110.39 o
  -9   9  12       25.99      -30.62    108.09 o
  -8   9  12      759.89      712.32    101.64 o
  -7   9  12     3010.82     2709.98    147.16 o
  -6   9  12     5509.78     5609.91    196.79 o
  -5   9  12    19598.29    19576.29    390.28 o
  -4   9  12    17160.47    16743.69    439.69 o
  -3   9  12    15986.22    15252.38    413.77 o
  -2   9  12     6574.08     6238.45    269.46 o
  -1   9  12      499.84      414.58    172.44 o
   0   9  12      572.03      608.33    132.88 o
   1   9  12     4684.00     4594.58    229.11 o
   2   9  12     4625.08     5099.08    270.73 o
   3   9  12     4367.06     4521.91    262.79 o
   4   9  12     4089.04     4120.31    259.35 o
 -12  10  12     1649.58     1770.35    217.52 o
 -11  10  12     5147.25     5210.11    301.29 o
 -10  10  12     8214.24     8152.54    297.30 o
  -9  10  12    15981.57    15179.92    421.39 o
  -8  10  12    12114.95    11922.54    301.66 o
  -7  10  12     5314.24     5177.29    192.17 o
  -6  10  12      874.56      832.17    114.53 o
  -5  10  12      539.19      540.85    113.52 o
  -4  10  12     1370.88     1470.50    146.49 o
  -3  10  12     2945.55     2940.62    201.18 o
  -2  10  12     7645.90     7430.83    411.31 o
  -1  10  12     9363.72     9368.16    333.16 o
   0  10  12     7666.10     7800.84    282.64 o
   1  10  12     5862.83     6051.92    427.40 o
   2  10  12     3382.26     2979.85    229.49 o
   3  10  12      583.07      653.59    193.07 o
   4  10  12      154.56      112.30    155.50 o
 -12  11  12     1607.29     1703.96    222.25 o
 -11  11  12     1116.79      708.36    298.89 o
 -10  11  12     1251.46     1193.85    158.19 o
  -9  11  12      116.64      211.70    127.86 o
  -8  11  12      873.71      929.75    120.31 o
  -7  11  12     5265.98     5039.67    195.01 o
  -6  11  12     2774.42     2798.01    181.62 o
  -5  11  12    15801.03    15909.72    379.44 o
  -4  11  12    15800.56    15260.56    377.84 o
  -3  11  12    14926.21    15075.70    423.90 o
  -2  11  12     3278.95     3524.80    223.11 o
  -1  11  12        2.99      -50.39    121.93 o
   0  11  12      442.02      606.15    133.02 o
   1  11  12     2349.37     2412.61    215.74 o
   2  11  12     4708.34     5078.80    280.11 o
   3  11  12     7549.42     8556.87    399.91 o
   4  11  12     3088.64     3870.93    625.26 o
 -11  12  12     1878.81     1754.85    242.39 o
 -10  12  12     5642.64     5314.36    259.99 o
  -9  12  12    12073.75    11659.70    378.81 o
  -8  12  12     6026.99     6358.19    227.52 o
  -7  12  12     1968.78     1913.76    211.12 o
  -6  12  12     1332.96     1383.98    143.80 o
  -5  12  12       13.78       26.51    104.50 o
  -4  12  12     1279.38     1499.32    154.01 o
  -3  12  12     4838.05     5185.24    259.48 o
  -2  12  12    11652.19    11053.94    369.67 o
  -1  12  12     3082.36     3035.29    228.04 o
   0  12  12     4331.77     4473.55    231.73 o
   1  12  12     6450.07     6678.07    407.57 o
   2  12  12     3548.22     3954.57    261.78 o
   3  12  12      820.22      645.31    197.10 o
 -11  13  12      732.45      575.73    226.33 o
 -10  13  12       22.30      114.94    136.83 o
  -9  13  12       26.53       42.02    127.55 o
  -8  13  12      464.90      526.43    118.10 o
  -7  13  12     1242.16     1302.35    136.04 o
  -6  13  12     4623.95     4909.54    206.26 o
  -5  13  12     3403.92     3412.12    226.04 o
  -4  13  12     7279.58     7102.31    311.98 o
  -3  13  12     3603.46     4041.84    312.93 o
  -2  13  12     2498.19     2834.93    312.77 o
  -1  13  12        0.38     -135.59    135.59 o
   0  13  12      125.60       73.62    263.72 o
   1  13  12     2611.50     2695.12    233.18 o
   2  13  12     2125.60     1954.16    215.97 o
   3  13  12     2795.09     3501.77    293.45 o
 -11  14  12     1054.58     1493.20    186.59 o
 -10  14  12     1461.79     1401.11    186.03 o
  -9  14  12      392.42      353.24    157.27 o
  -8  14  12      696.72      693.36    127.68 o
  -7  14  12     1806.31     1956.82    155.74 o
  -6  14  12      103.60      188.77    118.36 o
  -5  14  12       59.91       29.43    111.61 o
  -4  14  12      278.91      335.03    124.79 o
  -3  14  12       86.75       29.52    133.87 o
  -2  14  12      352.35      301.73    173.10 o
  -1  14  12     1201.98     1489.57    197.66 o
   0  14  12     2189.31     2520.93    228.09 o
   1  14  12      634.38      578.18    169.90 o
   2  14  12       47.01       11.31    225.01 o
   3  14  12       34.02       68.55    181.44 o
 -10  15  12      707.67      913.36    285.06 o
  -9  15  12        2.12      -10.27    163.20 o
  -8  15  12      588.39      430.23    122.76 o
  -7  15  12        8.63       87.11    107.35 o
  -6  15  12      506.72      552.19    138.62 o
  -5  15  12      222.07      396.68    133.38 o
  -4  15  12       23.80      274.87    126.48 o
  -3  15  12       34.89      -35.85    131.97 o
  -2  15  12      276.82      128.84    149.05 o
  -1  15  12      269.02      350.53    161.13 o
   0  15  12       85.06       84.31    153.81 o
   1  15  12      220.43      204.78    156.69 o
   2  15  12       10.09     -101.79    153.28 o
 -10  16  12      273.28      522.19    169.94 o
  -9  16  12      858.43      778.40    175.41 o
  -8  16  12      909.85      853.11    184.52 o
  -7  16  12       23.65       75.29    124.29 o
  -6  16  12      286.86      -61.52    126.42 o
  -5  16  12      220.08      296.62    122.44 o
  -4  16  12       91.76        7.01    150.87 o
  -3  16  12      247.40      188.24    136.35 o
  -2  16  12      989.32     1202.89    199.88 o
  -1  16  12      139.71       91.73    154.99 o
   0  16  12      171.18      237.69    185.63 o
   1  16  12       45.38       54.10    161.68 o
   2  16  12      129.74      324.24    177.68 o
  -9  17  12        4.87      101.70    158.72 o
  -8  17  12       12.22     -104.35    116.41 o
  -7  17  12      750.11      521.46    144.82 o
  -6  17  12      829.12      800.47    141.67 o
  -5  17  12     2364.49     2511.80    188.02 o
  -4  17  12     2791.48     2694.69    251.93 o
  -3  17  12     1751.50     1418.83    182.29 o
  -2  17  12     1536.07     1378.70    184.33 o
  -1  17  12      358.03      436.41    173.97 o
   0  17  12      227.98      526.88    209.73 o
   1  17  12      980.56     1556.97    260.82 o
  -9  18  12     2984.21     3518.68    274.21 o
  -8  18  12     2290.14     2070.28    196.80 o
  -7  18  12     3391.65     2976.45    193.85 o
  -6  18  12      439.50      418.42    130.49 o
  -5  18  12       13.24      -84.81    119.78 o
  -4  18  12     1154.72     1044.37    172.36 o
  -3  18  12     1076.14     1358.24    184.04 o
  -2  18  12     1713.73     1586.55    198.11 o
  -1  18  12     2606.44     2299.93    266.04 o
   0  18  12     3125.15     2769.71    303.99 o
   1  18  12     1660.62     1848.19    358.88 o
  -8  19  12       85.60       62.06    146.63 o
  -7  19  12     1567.37     1907.95    196.72 o
  -6  19  12     6311.24     6088.18    347.45 o
  -5  19  12     6199.28     5854.81    263.23 o
  -4  19  12     6950.72     7121.14    312.74 o
  -3  19  12     2822.54     2854.17    211.70 o
  -2  19  12     2739.44     2896.81    254.94 o
  -1  19  12      307.32      370.50    184.98 o
   0  19  12      331.75      372.06    211.76 o
  -7  20  12     4813.57     4671.22    261.52 o
  -6  20  12      393.92      358.81    143.54 o
  -5  20  12        4.88      -56.55    129.78 o
  -4  20  12     1489.41     1673.93    208.94 o
  -3  20  12     1895.48     2040.55    200.53 o
  -2  20  12     3674.84     4306.09    316.47 o
  -1  20  12     4652.14     5060.29    297.39 o
  -5  21  12     4634.23     4671.71    538.95 o
  -4  21  12     6275.16     7052.69    400.30 o
  -3  21  12     4028.94     4257.89    255.02 o
 -13   1  13       15.49      102.71    164.65 o
 -12   1  13       56.67       82.76    140.46 o
 -11   1  13        8.53     -109.99    109.99 o
 -10   1  13      232.91       66.05    111.55 o
  -9   1  13      563.23      712.59     83.02 o
  -8   1  13     2565.22     2394.63    124.41 o
  -7   1  13     1097.77     1144.62    104.34 o
  -6   1  13      578.16      543.73    103.93 o
  -5   1  13     2271.41     2306.49    135.61 o
  -4   1  13       62.31       64.86     81.15 o
  -3   1  13      984.82      914.72    137.30 o
  -2   1  13      514.24      707.01    135.17 o
  -1   1  13     1619.18     1840.34    173.57 o
   0   1  13      792.70      958.19    154.40 o
   1   1  13      566.35      597.68    119.03 o
   2   1  13     1147.15     1264.88    172.10 o
   3   1  13       84.45      189.36    145.95 o
   4   1  13      114.13       61.38    142.28 o
 -13   2  13     1820.09     2203.12    222.49 o
 -12   2  13     2087.02     2205.76    213.41 o
 -11   2  13     3213.33     3325.52    231.26 o
 -10   2  13     3871.84     4302.96    219.98 o
  -9   2  13     1359.54     1556.03    123.14 o
  -8   2  13      377.88      396.06     86.05 o
  -7   2  13     2645.03     2564.60    124.07 o
  -6   2  13      483.67      315.25     98.36 o
  -5   2  13     2891.59     2937.67    184.06 o
  -4   2  13     9124.31     9039.36    254.08 o
  -3   2  13     7723.37     7622.91    281.33 o
  -2   2  13     3169.20     2949.36    196.26 o
  -1   2  13      478.37      502.38    133.88 o
   0   2  13      923.27      884.57    152.87 o
   1   2  13       90.19       -0.75    100.82 o
   2   2  13      137.00      105.55    129.54 o
   3   2  13     3844.98     3760.19    314.32 o
   4   2  13     1904.10     1753.73    238.21 o
 -13   3  13      353.46      397.59    170.74 o
 -12   3  13       12.75      -50.30    183.18 o
 -11   3  13       94.33      -24.14    137.21 o
 -10   3  13     3336.28     3088.01    228.44 o
  -9   3  13     9394.93     9600.10    290.38 o
  -8   3  13    11504.77    11597.61    256.55 o
  -7   3  13    13358.02    13271.86    267.45 o
  -6   3  13     4665.85     4515.43    170.17 o
  -5   3  13     9975.97     9763.15    251.58 o
  -4   3  13     1211.05     1202.73    117.84 o
  -3   3  13      951.15     1194.18    150.40 o
  -2   3  13     6805.09     6704.67    270.27 o
  -1   3  13     8267.58     7497.37    288.37 o
   0   3  13    13623.94    13181.74    356.65 o
   1   3  13     6075.51     5973.93    228.86 o
   2   3  13     7035.56     6589.41    299.82 o
   3   3  13     1874.25     2133.28    210.44 o
   4   3  13       39.31      -21.25    139.95 o
 -13   4  13     7312.92     7508.16    519.03 o
 -12   4  13     9641.71    10092.88    392.62 o
 -11   4  13     8520.88     8486.41    368.87 o
 -10   4  13     4971.92     4851.53    271.43 o
  -9   4  13     1008.20      935.91    137.25 o
  -8   4  13        7.71      -48.83     83.29 o
  -7   4  13     1569.47     1597.80    109.03 o
  -6   4  13     5185.97     4895.56    215.69 o
  -5   4  13    12459.86    12334.25    357.00 o
  -4   4  13    16869.66    17127.92    388.73 o
  -3   4  13    19532.94    20593.10    561.71 o
  -2   4  13    17832.69    17470.81    451.01 o
  -1   4  13     6454.91     6152.77    271.30 o
   0   4  13     1813.89     1749.66    164.93 o
   1   4  13      745.92      673.07    126.04 o
   2   4  13     1879.71     1580.68    254.04 o
   3   4  13     3527.10     3928.30    278.46 o
   4   4  13     4732.01     5169.05    279.88 o
 -13   5  13     1999.30     1677.61    332.20 o
 -12   5  13       34.19      220.76    152.26 o
 -11   5  13     1738.65     1853.18    206.25 o
 -10   5  13     5413.47     4771.83    275.28 o
  -9   5  13     7257.29     7101.27    260.65 o
  -8   5  13    16629.82    16604.77    357.42 o
  -7   5  13    29556.21    29334.13    500.50 o
  -6   5  13    16510.38    16964.29    344.76 o
  -5   5  13    11514.61    11864.32    290.47 o
  -4   5  13       96.59       31.65     85.66 o
  -3   5  13       33.98       19.96    107.14 o
  -2   5  13     4721.79     3916.11    232.93 o
  -1   5  13    13738.71    13143.90    393.24 o
   0   5  13    16453.07    15822.15    398.38 o
   1   5  13    12388.91    12267.83    373.89 o
   2   5  13     3130.08     3311.78    233.27 o
   3   5  13     1801.72     1993.13    205.93 o
   4   5  13      574.22      391.61    161.41 o
 -13   6  13     5580.77     6045.82    400.70 o
 -12   6  13    11159.95    11493.23    430.44 o
 -11   6  13     8187.12     8918.93    371.58 o
 -10   6  13     2991.28     3679.07    236.67 o
  -9   6  13     1530.96     1337.65    147.54 o
  -8   6  13      538.02      634.61    106.20 o
  -7   6  13     1347.40     1410.49    120.56 o
  -6   6  13     9872.12     9708.78    254.46 o
  -5   6  13    15416.09    15384.35    334.77 o
  -4   6  13    12421.10    12332.16    326.02 o
  -3   6  13     8169.27     8180.05    342.49 o
  -2   6  13    12484.53    11859.61    365.12 o
  -1   6  13     7219.90     7810.79    306.06 o
   0   6  13     1523.50     1469.02    158.58 o
   1   6  13     1367.62     1321.99    158.73 o
   2   6  13     1259.03     1277.63    182.27 o
   3   6  13     3208.75     3657.22    248.02 o
   4   6  13     4021.26     4060.24    262.68 o
 -12   7  13       82.14      -22.89    168.10 o
 -11   7  13      592.01      643.74    171.35 o
 -10   7  13     2680.13     2536.07    215.11 o
  -9   7  13     5062.11     4744.44    225.90 o
  -8   7  13     9847.21    10046.98    274.67 o
  -7   7  13    11227.44    11770.24    283.66 o
  -6   7  13     9484.82     9473.48    255.67 o
  -5   7  13     3813.09     3793.51    192.52 o
  -4   7  13      717.11      799.99    125.34 o
  -3   7  13     1511.77     1416.33    163.93 o
  -2   7  13     6098.32     5398.67    312.67 o
  -1   7  13    11005.17    10710.75    359.70 o
   0   7  13    10292.40    10150.90    392.67 o
   1   7  13     8099.16     8912.93    342.76 o
   2   7  13     2761.45     3060.12    264.20 o
   3   7  13     2403.50     2708.54    276.92 o
   4   7  13      331.90      355.05    166.50 o
 -12   8  13     2845.19     3137.09    322.67 o
 -11   8  13     3400.75     3472.86    261.64 o
 -10   8  13     2023.33     2120.15    171.41 o
  -9   8  13      476.72      737.82    141.27 o
  -8   8  13        8.86      -68.40     98.92 o
  -7   8  13     1465.81     1469.73    128.64 o
  -6   8  13      769.10      816.74    123.20 o
  -5   8  13     3809.82     3956.85    193.15 o
  -4   8  13     7266.98     7947.90    444.27 o
  -3   8  13    11631.78    11406.78    360.40 o
  -2   8  13     5503.14     5763.48    264.37 o
  -1   8  13     2748.35     2822.87    277.80 o
   0   8  13      491.72      351.22    146.83 o
   1   8  13       28.21       42.98    132.75 o
   2   8  13     1032.97     1121.77    182.05 o
   3   8  13     1843.21     1896.75    211.40 o
 -12   9  13        1.89       42.09    156.63 o
 -11   9  13       17.30      219.39    163.66 o
 -10   9  13      181.55      315.81    140.99 o
  -9   9  13     3155.45     3032.67    203.98 o
  -8   9  13     3322.46     3308.93    213.74 o
  -7   9  13     1332.93     1532.47    132.75 o
  -6   9  13     2594.63     2583.71    169.74 o
  -5   9  13      660.53      765.54    126.79 o
  -4   9  13      924.56     1131.53    140.79 o
  -3   9  13      466.50      592.23    145.90 o
  -2   9  13      931.38     1048.36    189.40 o
  -1   9  13     1622.86     1865.98    211.59 o
   0   9  13      256.12      229.32    126.86 o
   1   9  13     2742.89     2578.40    221.50 o
   2   9  13     1227.42     1511.52    194.93 o
   3   9  13      237.17      444.10    285.70 o
 -12  10  13      205.52      197.14    173.01 o
 -11  10  13      107.18      213.91    164.17 o
 -10  10  13       36.76     -114.24    114.24 o
  -9  10  13      559.27      704.78    148.72 o
  -8  10  13      343.03      362.15    109.75 o
  -7  10  13       23.37      -55.84     91.14 o
  -6  10  13      211.99      209.91    102.79 o
  -5  10  13      103.35      111.77    148.83 o
  -4  10  13      109.75      202.15    112.31 o
  -3  10  13      919.01     1018.85    161.41 o
  -2  10  13        4.90     -103.37    119.14 o
  -1  10  13      196.57      225.12    140.33 o
   0  10  13       18.92     -131.85    131.85 o
   1  10  13      335.19      329.85    150.83 o
   2  10  13      329.90      475.16    169.85 o
   3  10  13      221.88      280.58    245.36 o
 -12  11  13      155.33       48.85    260.03 o
 -11  11  13      571.10      775.60    149.73 o
 -10  11  13      118.53      101.73    127.72 o
  -9  11  13      361.86      103.67    136.55 o
  -8  11  13     1072.37      901.57    160.52 o
  -7  11  13      711.45      813.57    132.89 o
  -6  11  13      195.73      100.99    101.55 o
  -5  11  13     1026.68     1131.12    153.34 o
  -4  11  13        8.23      -34.08    102.68 o
  -3  11  13        5.47       57.16    124.73 o
  -2  11  13       18.57      200.72    133.22 o
  -1  11  13      905.18      583.78    189.42 o
   0  11  13      700.86      661.77    172.29 o
   1  11  13     1144.76     1157.48    189.81 o
   2  11  13      112.69      261.11    156.04 o
   3  11  13      289.33      580.86    197.63 o
 -11  12  13     1503.32     1495.20    178.41 o
 -10  12  13     1742.55     1977.85    197.69 o
  -9  12  13      779.52      739.54    162.48 o
  -8  12  13       51.06       46.02    106.44 o
  -7  12  13      692.59      713.35    123.71 o
  -6  12  13      489.54      541.15    127.00 o
  -5  12  13     2065.02     2090.65    174.90 o
  -4  12  13     3306.13     3224.89    277.99 o
  -3  12  13     4153.07     4366.32    253.05 o
  -2  12  13     1747.68     2011.23    205.72 o
  -1  12  13      509.99      344.30    148.85 o
   0  12  13      679.18      673.04    170.69 o
   1  12  13        6.91       25.56    145.70 o
   2  12  13      128.67       97.17    161.76 o
 -11  13  13      124.10      143.20    143.90 o
 -10  13  13     1024.70     1063.17    174.85 o
  -9  13  13     7243.16     7137.44    317.91 o
  -8  13  13     6742.49     6699.68    262.03 o
  -7  13  13     4394.24     4205.46    201.16 o
  -6  13  13     4349.54     4358.53    222.88 o
  -5  13  13     2759.64     3175.16    269.44 o
  -4  13  13     2051.81     2057.35    180.96 o
  -3  13  13     1414.34      978.58    179.01 o
  -2  13  13     4038.01     4125.50    419.67 o
  -1  13  13     4494.80     4572.62    274.61 o
   0  13  13     2312.32     2434.16    233.37 o
   1  13  13     4901.47     5462.63    306.08 o
   2  13  13     2064.63     1999.99    227.12 o
 -11  14  13     4898.91     5409.30    483.07 o
 -10  14  13     3118.74     3589.57    332.35 o
  -9  14  13     1339.72     1260.24    190.84 o
  -8  14  13      815.78      744.05    138.44 o
  -7  14  13     1595.89     1880.42    191.69 o
  -6  14  13     3373.48     3356.05    210.30 o
  -5  14  13     4660.91     4071.57    225.98 o
  -4  14  13     9107.44     9413.38    375.02 o
  -3  14  13     9505.13    10669.63    385.94 o
  -2  14  13     4463.79     4774.10    276.04 o
  -1  14  13     1479.93     1487.71    204.09 o
   0  14  13      775.44      811.55    209.32 o
   1  14  13       56.57       67.54    154.93 o
   2  14  13     1143.08      800.90    199.62 o
 -10  15  13     2595.92     2753.42    238.28 o
  -9  15  13     5617.10     5464.79    298.99 o
  -8  15  13     7633.61     7823.30    306.88 o
  -7  15  13    10984.29    11192.29    346.01 o
  -6  15  13     8329.13     8960.70    317.44 o
  -5  15  13     3838.67     3596.35    260.74 o
  -4  15  13      272.73       75.68    148.29 o
  -3  15  13      366.65      440.19    227.21 o
  -2  15  13     2769.69     2805.28    244.67 o
  -1  15  13     7439.76     7591.95    351.00 o
   0  15  13     9044.16     9039.06    440.58 o
   1  15  13     5152.37     5318.10    628.52 o
 -10  16  13      978.29     1212.80    221.87 o
  -9  16  13     1200.85      970.40    190.18 o
  -8  16  13       18.43       85.98    132.67 o
  -7  16  13      317.03      304.93    134.21 o
  -6  16  13     3255.11     3117.65    216.09 o
  -5  16  13     6407.01     6479.41    296.38 o
  -4  16  13     7597.91     7781.02    383.16 o
  -3  16  13     5971.55     5590.60    321.79 o
  -2  16  13     7547.60     7100.93    343.13 o
  -1  16  13     5396.42     6691.89    477.08 o
   0  16  13       72.86      -66.85    188.59 o
   1  16  13      100.45      -46.27    250.22 o
  -9  17  13     2177.34     2002.99    229.25 o
  -8  17  13     5344.37     5898.52    285.74 o
  -7  17  13     8699.33     8590.28    372.26 o
  -6  17  13     5679.64     5631.55    271.61 o
  -5  17  13      999.53      639.87    159.79 o
  -4  17  13        2.87       95.28    141.68 o
  -3  17  13      672.32      590.65    185.20 o
  -2  17  13     1650.37     1252.67    214.48 o
  -1  17  13     5331.10     5516.69    325.09 o
   0  17  13     6117.61     6684.78    400.05 o
  -8  18  13      150.84       42.47    145.48 o
  -7  18  13      636.38      400.96    197.32 o
  -6  18  13     1950.13     2095.85    212.37 o
  -5  18  13     3665.85     3978.63    248.72 o
  -4  18  13     2976.92     3019.79    317.17 o
  -3  18  13     3028.19     3349.94    271.31 o
  -2  18  13     2584.14     2612.54    259.53 o
  -1  18  13     1087.38     1282.51    215.54 o
  -7  19  13     1282.47     1054.34    176.46 o
  -6  19  13      939.27      681.26    168.24 o
  -5  19  13      589.19      361.95    179.31 o
  -4  19  13        3.29      -79.94    162.09 o
  -3  19  13       74.59      315.80    180.58 o
  -2  19  13     1164.87      999.24    211.29 o
  -1  19  13      697.64      880.68    246.99 o
  -6  20  13      145.94      -93.48    147.13 o
  -5  20  13       96.04       99.40    158.01 o
  -4  20  13       11.69        9.97    155.65 o
  -3  20  13      593.15      999.73    192.74 o
 -13   0  14     2836.39     3280.89    423.64 o
 -12   0  14      820.99      665.13    217.91 o
 -11   0  14      232.77     -127.81    161.20 o
 -10   0  14     1429.10     1438.35    235.97 o
  -9   0  14     5468.30     5607.48    256.00 o
  -8   0  14    15882.16    15654.13    455.89 o
  -7   0  14    16083.13    15196.80    552.81 o
  -6   0  14    10442.74     9658.63    363.36 o
  -5   0  14    25798.89    24578.47    643.37 o
  -4   0  14    10861.51     9927.95    381.78 o
  -3   0  14      506.22      535.69    197.84 o
  -2   0  14      945.55      956.15    211.20 o
  -1   0  14     6344.06     6336.54    745.93 o
   0   0  14     4914.31     4864.07    371.18 o
   1   0  14    10958.80    10498.36    470.27 o
   2   0  14    11287.46    11507.75    565.68 o
   3   0  14     3904.17     4141.32    374.91 o
 -13   1  14     2126.20     2682.73    279.27 o
 -12   1  14     6305.50     6508.79    326.03 o
 -11   1  14    12707.15    11749.36    435.61 o
 -10   1  14    17941.48    18322.04    470.24 o
  -9   1  14    15125.10    15311.27    308.03 o
  -8   1  14     2798.12     2704.25    145.39 o
  -7   1  14      295.95      321.80    153.82 o
  -6   1  14     4919.42     4946.69    211.98 o
  -5   1  14     3472.68     3369.34    166.31 o
  -4   1  14    21526.15    20989.09    729.85 o
  -3   1  14    17858.09    17508.43    451.68 o
  -2   1  14    10845.21    10433.84    346.83 o
  -1   1  14     8547.11     8258.07    317.72 o
   0   1  14     3854.14     3879.90    240.47 o
   1   1  14     1838.83     2079.99    170.43 o
   2   1  14      146.01       56.58    147.78 o
   3   1  14     1114.47     1371.05    347.84 o
 -13   2  14     1722.28     1736.92    212.85 o
 -12   2  14      625.56      886.40    178.47 o
 -11   2  14        3.13     -133.54    133.54 o
 -10   2  14     1673.57     1379.29    188.13 o
  -9   2  14     4596.51     4708.35    164.19 o
  -8   2  14     8775.91     8546.71    228.37 o
  -7   2  14    16950.45    16736.38    425.89 o
  -6   2  14    11365.00    11780.47    286.32 o
  -5   2  14    10012.51    11013.54    356.54 o
  -4   2  14     9135.80     9180.39    351.65 o
  -3   2  14      329.95      232.49    127.11 o
  -2   2  14       10.64      -39.91    113.25 o
  -1   2  14     5103.20     4795.74    369.26 o
   0   2  14     6816.77     7121.59    308.08 o
   1   2  14     8300.79     8139.50    297.61 o
   2   2  14     4177.27     4220.79    264.14 o
   3   2  14     3661.30     3308.45    286.25 o
 -13   3  14     1030.34     1126.10    196.60 o
 -12   3  14     4377.89     5091.67    298.83 o
 -11   3  14     6031.68     5876.80    452.75 o
 -10   3  14     5212.32     4850.78    279.89 o
  -9   3  14     2208.89     2417.18    138.00 o
  -8   3  14     2483.47     2611.27    139.33 o
  -7   3  14       14.68      -51.41     92.21 o
  -6   3  14     1415.61     1271.12    123.12 o
  -5   3  14     7560.12     7488.38    230.30 o
  -4   3  14     3159.48     3055.38    178.05 o
  -3   3  14     7377.14     7381.81    290.66 o
  -2   3  14     7855.86     8426.37    420.99 o
  -1   3  14     6763.92     6561.40    459.48 o
   0   3  14     2599.08     2773.04    216.13 o
   1   3  14       13.64      -46.90    120.16 o
   2   3  14       70.27      -64.99    163.86 o
   3   3  14      115.53      -41.52    146.64 o
 -13   4  14     1497.61     1349.34    209.27 o
 -12   4  14      122.17       62.81    150.70 o
 -11   4  14      196.85      291.24    152.16 o
 -10   4  14      325.96      174.05    108.99 o
  -9   4  14       81.92      109.22     86.58 o
  -8   4  14      275.82      315.28    102.71 o
  -7   4  14     2692.10     2492.27    146.94 o
  -6   4  14     6623.92     6445.56    211.72 o
  -5   4  14     1540.82     1448.95    130.17 o
  -4   4  14       85.77       49.25    103.16 o
  -3   4  14     1008.74      856.50    146.87 o
  -2   4  14       38.06      -69.20    122.74 o
  -1   4  14       86.03      107.64    130.28 o
   0   4  14     2901.09     3280.68    230.24 o
   1   4  14     1479.12     1224.10    183.96 o
   2   4  14      290.05      130.88    169.72 o
   3   4  14      162.94      256.18    163.31 o
 -13   5  14       10.12      -26.27    161.36 o
 -12   5  14       15.38       25.47    155.42 o
 -11   5  14       18.17      106.45    147.83 o
 -10   5  14       53.13       63.47    108.73 o
  -9   5  14      221.91      130.49     85.02 o
  -8   5  14      577.39      562.63    109.79 o
  -7   5  14        6.91      118.50     90.86 o
  -6   5  14      402.57      477.65    104.09 o
  -5   5  14     1627.68     1773.76    139.23 o
  -4   5  14       35.04       -9.87     97.66 o
  -3   5  14      175.22      174.39    123.95 o
  -2   5  14      103.40      125.53    128.26 o
  -1   5  14      123.25      -32.72    125.57 o
   0   5  14       20.17       60.63    131.32 o
   1   5  14       33.56      160.36    187.18 o
   2   5  14       59.71      140.97    172.57 o
   3   5  14        0.54       -3.33    150.13 o
 -12   6  14      166.00      -71.82    155.04 o
 -11   6  14       28.98     -144.43    144.43 o
 -10   6  14      207.31       10.34    115.66 o
  -9   6  14      158.41       36.80     85.90 o
  -8   6  14      374.01      371.12    106.59 o
  -7   6  14     2062.14     2012.67    143.05 o
  -6   6  14     1651.62     1570.43    135.33 o
  -5   6  14      560.54      315.27    113.28 o
  -4   6  14      390.62      417.42    131.06 o
  -3   6  14       43.52       92.32    134.61 o
  -2   6  14       71.89      203.50    131.05 o
  -1   6  14        5.44      156.85    139.43 o
   0   6  14      480.54      508.77    154.23 o
   1   6  14      664.43      803.85    170.60 o
   2   6  14      267.58      390.29    178.11 o
   3   6  14      202.34      242.06    160.91 o
 -12   7  14     2390.03     2065.02    229.07 o
 -11   7  14     4204.03     4148.34    304.14 o
 -10   7  14     2187.40     2105.68    178.08 o
  -9   7  14     3164.12     2524.20    190.17 o
  -8   7  14     2263.71     2118.22    195.07 o
  -7   7  14     1044.43     1076.64    157.55 o
  -6   7  14     2134.24     2195.46    149.95 o
  -5   7  14     3660.05     3680.87    275.90 o
  -4   7  14     3062.61     3051.49    210.12 o
  -3   7  14     2974.16     3045.74    218.39 o
  -2   7  14     2898.49     2774.43    296.71 o
  -1   7  14     3827.96     3552.05    240.13 o
   0   7  14     1205.87     1313.79    188.77 o
   1   7  14      118.82       96.98    148.21 o
   2   7  14       20.31      146.23    199.72 o
   3   7  14      130.11       18.86    174.22 o
 -12   8  14      999.83     1252.01    209.93 o
 -11   8  14      355.43      189.44    166.86 o
 -10   8  14     1308.18     1104.11    162.98 o
  -9   8  14     1453.85     1143.66    164.17 o
  -8   8  14     5123.17     5495.25    220.04 o
  -7   8  14    10508.17    10393.26    282.04 o
  -6   8  14     9862.70    10270.40    309.86 o
  -5   8  14     5440.26     5975.88    241.05 o
  -4   8  14     3118.91     3177.61    401.63 o
  -3   8  14      500.60      307.80    150.01 o
  -2   8  14      366.29      230.81    138.95 o
  -1   8  14     2594.11     2912.19    228.68 o
   0   8  14     6154.54     6136.03    303.52 o
   1   8  14     5263.75     5063.39    286.99 o
   2   8  14     2432.76     2399.92    264.22 o
   3   8  14     2488.25     2729.16    278.89 o
 -12   9  14     6381.70     6366.45    382.23 o
 -11   9  14    11189.60    10793.20    413.07 o
 -10   9  14    10110.63     9873.06    345.74 o
  -9   9  14     8728.14     8749.59    430.89 o
  -8   9  14     3913.33     4051.54    196.31 o
  -7   9  14      406.30      213.47    109.13 o
  -6   9  14      724.21      867.88    156.43 o
  -5   9  14     8107.56     7950.96    277.39 o
  -4   9  14     7102.95     7043.15    296.46 o
  -3   9  14    11040.74    10574.25    360.85 o
  -2   9  14    11735.74    11163.82    383.36 o
  -1   9  14     7653.00     7463.27    333.67 o
   0   9  14     3076.56     2776.45    240.41 o
   1   9  14      277.12      253.54    158.77 o
   2   9  14        0.21      -17.22    178.76 o
 -12  10  14      566.47      627.74    198.83 o
 -11  10  14        9.94      206.14    169.90 o
 -10  10  14     1363.74     1609.79    183.14 o
  -9  10  14     4655.07     5012.90    324.21 o
  -8  10  14    12069.20    11232.09    319.53 o
  -7  10  14     9930.33    10435.17    296.49 o
  -6  10  14    14203.35    14362.08    379.30 o
  -5  10  14    13429.13    13259.33    361.72 o
  -4  10  14     5360.85     5683.41    275.26 o
  -3  10  14      853.17      811.91    163.35 o
  -2  10  14      628.47      649.70    158.62 o
  -1  10  14     3487.20     3445.32    244.95 o
   0  10  14     4943.14     4993.03    286.55 o
   1  10  14     9228.92     8664.43    376.91 o
   2  10  14     7381.13     7628.29    397.84 o
 -11  11  14     8107.02     7609.46    309.48 o
 -10  11  14    13366.70    13250.30    413.71 o
  -9  11  14    10228.25    10563.88    374.87 o
  -8  11  14     1345.42     1528.37    215.33 o
  -7  11  14        3.76       13.06    102.00 o
  -6  11  14     1172.11     1444.80    161.36 o
  -5  11  14     4371.52     4300.24    223.06 o
  -4  11  14    12395.85    11601.78    388.09 o
  -3  11  14    14646.97    14728.96    508.38 o
  -2  11  14     9485.61    10010.23    412.17 o
  -1  11  14     4092.03     4236.50    268.55 o
   0  11  14     3098.11     3270.46    252.08 o
   1  11  14     1204.65     1082.79    198.24 o
   2  11  14       42.50      -59.59    181.23 o
 -11  12  14      345.66      247.64    148.20 o
 -10  12  14      615.04      404.32    196.27 o
  -9  12  14     4354.08     4282.64    258.24 o
  -8  12  14     5813.50     6299.36    250.25 o
  -7  12  14     8840.38     9118.95    286.32 o
  -6  12  14     5836.24     5545.10    247.34 o
  -5  12  14     9513.50    10060.24    343.21 o
  -4  12  14     5648.41     6119.09    295.82 o
  -3  12  14      867.96      700.11    166.80 o
  -2  12  14     1461.23     1645.63    201.97 o
  -1  12  14     2050.07     2152.00    226.69 o
   0  12  14     3521.91     3741.71    474.69 o
   1  12  14     4252.78     4561.16    289.53 o
   2  12  14     3932.74     4576.89    699.85 o
 -11  13  14     2753.79     2757.88    226.97 o
 -10  13  14     5270.24     4746.76    317.39 o
  -9  13  14     2080.79     2088.08    215.19 o
  -8  13  14     1711.82     1741.03    166.81 o
  -7  13  14       22.15      311.57    125.48 o
  -6  13  14      975.86      831.31    148.01 o
  -5  13  14     3483.08     3480.35    288.09 o
  -4  13  14     4852.92     4674.99    276.70 o
  -3  13  14     5221.23     5475.46    295.69 o
  -2  13  14     2997.54     3210.90    248.49 o
  -1  13  14     2841.65     2829.64    249.29 o
   0  13  14     1102.21     1641.75    248.79 o
   1  13  14      178.06      254.55    200.53 o
 -10  14  14      401.44      226.20    157.06 o
  -9  14  14      415.28      394.68    163.67 o
  -8  14  14      295.85      410.26    135.59 o
  -7  14  14     2809.91     2678.04    201.47 o
  -6  14  14     2080.30     2016.39    188.59 o
  -5  14  14     2044.75     2211.52    217.56 o
  -4  14  14       50.69       64.98    145.64 o
  -3  14  14      349.93      534.92    184.53 o
  -2  14  14       43.76     -149.11    149.11 o
  -1  14  14     1218.61     1365.04    210.80 o
   0  14  14     2250.18     2026.71    488.83 o
   1  14  14     1530.76     1688.09    279.89 o
 -10  15  14       19.53      -96.36    146.38 o
  -9  15  14       18.21       85.70    149.54 o
  -8  15  14      130.79      179.47    141.95 o
  -7  15  14      155.28      399.68    140.87 o
  -6  15  14      131.20      130.56    129.79 o
  -5  15  14      385.01      103.59    171.58 o
  -4  15  14      132.77       15.21    153.42 o
  -3  15  14      202.74      306.43    170.67 o
  -2  15  14      403.17      496.80    177.77 o
  -1  15  14      188.48      100.34    167.95 o
   0  15  14       13.62     -143.34    182.60 o
  -9  16  14      244.89      287.88    167.15 o
  -8  16  14      476.48      486.34    162.51 o
  -7  16  14       23.85      233.48    141.29 o
  -6  16  14       94.96      135.63    158.03 o
  -5  16  14       79.35       59.71    155.45 o
  -4  16  14      520.02      475.93    177.29 o
  -3  16  14       89.23      -33.28    158.16 o
  -2  16  14       27.84      -68.10    160.93 o
  -1  16  14       17.38       84.27    176.39 o
   0  16  14       33.42      -48.78    199.27 o
  -9  17  14     1264.89     1714.97    547.83 o
  -8  17  14      384.58      198.81    151.05 o
  -7  17  14       69.93       65.38    169.29 o
  -6  17  14       66.07     -119.66    134.06 o
  -5  17  14      613.46     1065.49    203.09 o
  -4  17  14      729.80      634.93    185.86 o
  -3  17  14      988.75     1062.34    207.55 o
  -2  17  14      832.68     1019.56    211.16 o
  -1  17  14     1886.50     2214.61    252.87 o
  -8  18  14     2288.23     2255.70    341.69 o
  -7  18  14     4917.33     5092.41    270.98 o
  -6  18  14     3199.91     2980.83    235.99 o
  -5  18  14     2576.35     2457.70    252.04 o
  -4  18  14      494.21      626.09    192.26 o
  -3  18  14      623.02      610.91    197.45 o
  -2  18  14        0.33       78.34    177.85 o
  -6  19  14     1006.11      712.44    256.38 o
  -5  19  14     2912.69     3041.87    275.43 o
  -4  19  14     3864.55     3950.94    302.09 o
  -3  19  14     3414.07     3642.04    477.51 o
 -13   1  15      828.24      745.78    403.22 o
 -12   1  15      659.51      522.68    178.31 o
 -11   1  15      841.12     1069.98    188.47 o
 -10   1  15      241.42      292.12    102.42 o
  -9   1  15      716.63      613.92    101.76 o
  -8   1  15     1196.14     1123.24    117.73 o
  -7   1  15      586.29      912.56    142.31 o
  -6   1  15     1093.99     1222.79    125.00 o
  -5   1  15     2763.78     3095.90    177.64 o
  -4   1  15     1401.22     1453.96    168.81 o
  -3   1  15      685.11     1061.66    168.70 o
  -2   1  15      279.02      217.32    138.35 o
  -1   1  15      281.01      400.41    223.03 o
   0   1  15       11.67      -68.52    172.22 o
   1   1  15       22.70       16.58    171.38 o
   2   1  15     1580.46     1881.28    218.07 o
   3   1  15      423.46      892.21    186.66 o
 -13   2  15      745.85      719.43    200.17 o
 -12   2  15      513.47      553.03    183.31 o
 -11   2  15     1314.84     1502.26    212.93 o
 -10   2  15     5730.30     5866.13    302.21 o
  -9   2  15     6746.92     7111.10    214.11 o
  -8   2  15     3915.76     4608.70    218.53 o
  -7   2  15     1564.01     1529.96    144.25 o
  -6   2  15      662.63      531.73    110.77 o
  -5   2  15       64.01      -77.29    100.41 o
  -4   2  15     2599.78     2515.91    199.36 o
  -3   2  15     6159.67     6300.55    281.17 o
  -2   2  15     5566.09     5166.24    341.93 o
  -1   2  15     1955.89     2013.61    201.32 o
   0   2  15     1239.19      969.24    180.42 o
   1   2  15     1923.79     1720.67    244.50 o
   2   2  15      228.62       29.29    150.73 o
   3   2  15        2.29      -97.39    154.74 o
 -13   3  15     4493.90     4613.10    306.96 o
 -12   3  15     2763.80     3508.86    270.20 o
 -11   3  15     3028.40     3063.50    253.91 o
 -10   3  15       35.54       67.06    114.97 o
  -9   3  15     2186.53     2309.93    187.05 o
  -8   3  15     8836.18     8905.94    246.31 o
  -7   3  15    13048.45    13726.03    348.85 o
  -6   3  15     7187.67     7045.80    270.47 o
  -5   3  15    10599.05    10313.61    354.00 o
  -4   3  15     6860.61     6290.46    277.21 o
  -3   3  15     2397.52     2205.71    198.49 o
  -2   3  15      311.52      225.24    142.91 o
  -1   3  15       40.29     -123.04    123.04 o
   0   3  15      578.01      476.68    164.66 o
   1   3  15      935.40      954.49    215.12 o
   2   3  15     3930.36     4602.22    325.34 o
   3   3  15     2579.53     2342.02    354.51 o
 -13   4  15      840.64      956.55    203.48 o
 -12   4  15     3060.03     2910.42    372.43 o
 -11   4  15     7198.13     6741.14    517.11 o
 -10   4  15    11737.54    10922.58    339.83 o
  -9   4  15     9564.54     9381.60    270.42 o
  -8   4  15    11255.16    11430.51    312.07 o
  -7   4  15     5410.84     5508.87    224.68 o
  -6   4  15       59.96       58.55     94.11 o
  -5   4  15      601.26      489.00    134.69 o
  -4   4  15     3590.87     3482.75    218.56 o
  -3   4  15    10664.74    11442.95    377.81 o
  -2   4  15     9776.69     9266.57    349.24 o
  -1   4  15    12559.36    13046.39    416.85 o
   0   4  15     7072.41     7375.79    444.37 o
   1   4  15     1735.81     1600.67    310.47 o
   2   4  15      461.33      310.29    193.89 o
 -12   5  15     8753.46     8913.08    397.30 o
 -11   5  15     2573.15     2476.59    245.02 o
 -10   5  15       96.29      179.10    126.28 o
  -9   5  15      870.15      888.89    123.09 o
  -8   5  15     5711.45     5758.04    319.79 o
  -7   5  15    17211.97    16668.49    398.32 o
  -6   5  15    19903.12    20445.79    644.24 o
  -5   5  15    10520.94    10813.18    332.49 o
  -4   5  15     4891.52     5730.91    269.77 o
  -3   5  15     2741.80     2901.76    218.50 o
  -2   5  15      957.25     1210.17    178.00 o
  -1   5  15        0.26      110.63    143.27 o
   0   5  15     1689.38     1788.28    209.00 o
   1   5  15     3783.68     3765.28    344.86 o
   2   5  15     3193.41     3500.25    303.03 o
 -12   6  15     5707.80     6057.22    343.56 o
 -11   6  15     6324.40     6050.29    334.01 o
 -10   6  15     8882.01     8610.82    310.06 o
  -9   6  15     9226.42     9527.39    276.99 o
  -8   6  15    13833.48    14008.67    356.37 o
  -7   6  15    11135.90    11630.01    328.38 o
  -6   6  15      632.89      576.93    117.78 o
  -5   6  15     1976.38     1814.85    166.08 o
  -4   6  15     5041.96     5010.39    260.09 o
  -3   6  15    11459.95    10321.90    391.73 o
  -2   6  15     9691.85     9511.87    385.14 o
  -1   6  15    12038.48    11913.01    592.86 o
   0   6  15     5471.01     5792.20    299.98 o
   1   6  15     1275.81      883.28    216.14 o
   2   6  15      263.23      435.42    197.63 o
 -12   7  15     4982.66     4924.95    335.52 o
 -11   7  15      769.64      883.90    198.51 o
 -10   7  15        2.93      -19.72    166.72 o
  -9   7  15     1582.85     1473.33    138.96 o
  -8   7  15     8040.08     7571.59    293.24 o
  -7   7  15    14851.34    14764.75    348.94 o
  -6   7  15    11702.18    12605.36    324.39 o
  -5   7  15     9297.85     9498.59    464.96 o
  -4   7  15     4782.05     4337.68    285.06 o
  -3   7  15     3617.18     3922.52    374.80 o
  -2   7  15     2237.24     1638.82    194.22 o
  -1   7  15       70.51      -58.66    140.66 o
   0   7  15      635.45      756.66    175.66 o
   1   7  15     2225.67     3078.21    287.36 o
   2   7  15     1926.58     2204.85    269.75 o
 -12   8  15     1641.11     1483.35    287.13 o
 -11   8  15     2560.20     2667.57    208.51 o
 -10   8  15     4568.73     4373.19    242.62 o
  -9   8  15     7628.38     7760.79    413.70 o
  -8   8  15     2440.75     2878.51    182.05 o
  -7   8  15     1045.21     1070.99    134.94 o
  -6   8  15      110.44      129.39    160.75 o
  -5   8  15       48.51      221.91    160.52 o
  -4   8  15     3293.61     2934.61    225.63 o
  -3   8  15     3664.40     3491.42    242.48 o
  -2   8  15     6612.91     6772.85    316.21 o
  -1   8  15     2593.75     2822.54    235.83 o
   0   8  15     2449.89     2617.92    237.30 o
   1   8  15      751.13     1017.04    189.89 o
   2   8  15       89.81      631.37    209.74 o
 -12   9  15      591.45      728.46    205.82 o
 -11   9  15      495.40      668.31    150.53 o
 -10   9  15      213.08      140.66    138.27 o
  -9   9  15     1924.32     1856.80    155.03 o
  -8   9  15     1208.04     1625.00    245.86 o
  -7   9  15      966.04      903.36    132.39 o
  -6   9  15      876.02      967.96    178.47 o
  -5   9  15     1841.82     1795.73    174.75 o
  -4   9  15     1497.26     1616.71    230.07 o
  -3   9  15       87.53      -37.57    140.84 o
  -2   9  15      452.63      262.24    155.98 o
  -1   9  15      278.07      145.29    157.40 o
   0   9  15        8.21      -74.52    153.04 o
   1   9  15     1014.20     1368.51    241.58 o
   2   9  15      935.19     1121.86    238.41 o
 -11  10  15        2.23       37.48    137.21 o
 -10  10  15      450.90      435.04    155.05 o
  -9  10  15      308.48      329.64    117.03 o
  -8  10  15        3.20       11.23    112.26 o
  -7  10  15       44.67      116.98    110.34 o
  -6  10  15        0.65       33.78    131.54 o
  -5  10  15       83.58       24.36    128.16 o
  -4  10  15      856.20      745.82    165.90 o
  -3  10  15      306.85      204.73    157.11 o
  -2  10  15      542.90      472.11    168.70 o
  -1  10  15       74.40     -100.47    141.71 o
   0  10  15       44.31      106.00    181.73 o
   1  10  15      100.04      144.01    195.29 o
 -11  11  15       24.95     -126.61    126.61 o
 -10  11  15        2.16       52.18    142.69 o
  -9  11  15       10.14      -58.29    106.83 o
  -8  11  15      458.29      474.77    134.31 o
  -7  11  15      124.48      166.67    111.83 o
  -6  11  15      773.78      888.88    167.96 o
  -5  11  15      223.57       24.65    122.66 o
  -4  11  15       99.44      383.68    155.75 o
  -3  11  15      459.40      578.69    167.81 o
  -2  11  15       17.91     -171.34    171.34 o
  -1  11  15      158.64      402.78    168.66 o
   0  11  15        0.52       -4.49    182.71 o
   1  11  15        6.71     -138.61    192.10 o
 -11  12  15      822.88      872.01    177.51 o
 -10  12  15     2765.21     2967.47    235.32 o
  -9  12  15     2168.13     2029.26    167.28 o
  -8  12  15     1684.21     1740.91    171.38 o
  -7  12  15      615.35      784.02    145.64 o
  -6  12  15      565.66      582.43    159.07 o
  -5  12  15       38.46      -42.75    151.63 o
  -4  12  15      236.84       52.04    145.32 o
  -3  12  15     2478.30     2677.10    237.96 o
  -2  12  15     1563.66     1516.75    211.81 o
  -1  12  15      524.11      576.63    184.14 o
   0  12  15     1977.86     2137.87    271.49 o
   1  12  15      945.46     1130.88    328.25 o
 -10  13  15      322.82      339.68    163.68 o
  -9  13  15     1026.05     1228.89    149.21 o
  -8  13  15     3208.11     3294.72    210.24 o
  -7  13  15     6069.82     5922.06    266.17 o
  -6  13  15     2847.51     3237.61    217.83 o
  -5  13  15     5355.59     5461.39    264.48 o
  -4  13  15     4342.84     4407.92    323.36 o
  -3  13  15     1448.28     1216.83    202.53 o
  -2  13  15       60.13      169.89    165.42 o
  -1  13  15       34.77       71.68    160.82 o
   0  13  15       34.82      -66.05    206.41 o
 -10  14  15     5357.26     5071.21    319.37 o
  -9  14  15     7149.98     7715.74    282.71 o
  -8  14  15     5881.82     5884.27    288.34 o
  -7  14  15     2242.93     2653.77    218.75 o
  -6  14  15      522.47      554.17    151.08 o
  -5  14  15        7.17       18.41    173.07 o
  -4  14  15     3238.83     3050.20    256.99 o
  -3  14  15     5779.06     6499.35    332.75 o
  -2  14  15     7442.00     7109.71    351.78 o
  -1  14  15     4434.54     4814.08    309.80 o
   0  14  15     3433.80     3694.26    394.64 o
  -9  15  15     1900.96     2289.30    309.61 o
  -8  15  15     3672.92     3610.20    247.05 o
  -7  15  15     6959.85     6937.16    295.93 o
  -6  15  15     8066.46     8807.49    442.18 o
  -5  15  15     6064.41     6039.09    494.95 o
  -4  15  15     3904.56     4017.41    280.79 o
  -3  15  15     1784.38     1713.51    229.50 o
  -2  15  15      841.20      841.20    203.47 o
  -1  15  15        4.46       87.81    174.13 o
  -9  16  15     6007.63     6187.46    475.69 o
  -8  16  15     4214.87     4759.76    280.28 o
  -7  16  15     4141.22     4115.85    251.74 o
  -6  16  15       57.85       45.36    140.42 o
  -5  16  15      365.53      418.46    178.85 o
  -4  16  15     2727.43     3068.19    324.21 o
  -3  16  15     2058.43     1865.00    237.24 o
  -2  16  15     6297.11     6272.23    348.43 o
  -1  16  15     6139.75     6442.25    636.62 o
  -8  17  15     2309.26     2714.20    235.95 o
  -7  17  15     6568.15     6576.30    300.45 o
  -6  17  15     7141.27     6932.72    312.88 o
  -5  17  15     4252.29     4693.26    332.57 o
  -4  17  15     1741.72     2356.62    258.40 o
  -3  17  15     1032.58     1119.92    353.06 o
  -2  17  15      721.22      788.29    209.63 o
  -7  18  15     1712.75     1940.11    531.07 o
  -6  18  15        3.96      256.85    156.96 o
  -5  18  15      402.62      147.15    170.46 o
  -4  18  15     1664.92     1572.28    275.87 o
 -12   0  16     6566.19     7733.64    630.88 o
 -11   0  16     9735.63     9966.48    501.55 o
 -10   0  16     6261.46     6439.25    375.49 o
  -9   0  16      126.78      -18.70    160.29 o
  -8   0  16      650.49      441.90    157.66 o
  -7   0  16     5471.21     5603.48    367.46 o
  -6   0  16     7802.50     8484.98    893.98 o
  -5   0  16    14826.97    14795.23    608.40 o
  -4   0  16    16400.53    15777.84    638.98 o
  -3   0  16     7048.38     6597.40    429.84 o
  -2   0  16     1231.15     1270.01    269.46 o
  -1   0  16      182.00     -106.19    196.97 o
   0   0  16      619.50      801.82    273.53 o
   1   0  16      346.65      246.87    304.77 o
   2   0  16     1051.16     1307.48    412.97 o
 -13   1  16       39.89       54.86    332.20 o
 -12   1  16     1183.42     1202.48    313.17 o
 -11   1  16     2771.36     2988.19    338.68 o
 -10   1  16    11736.19    11252.23    270.96 o
  -9   1  16    11885.07    11764.04    287.27 o
  -8   1  16     7924.80     8110.67    265.67 o
  -7   1  16     8525.10     8119.84    308.25 o
  -6   1  16     2204.41     1988.09    154.74 o
  -5   1  16     2142.02     1872.89    190.90 o
  -4   1  16       97.20       41.97    131.85 o
  -3   1  16     3445.57     2880.22    226.22 o
  -2   1  16     3762.31     3791.23    252.35 o
  -1   1  16     2625.60     2739.08    235.18 o
   0   1  16     4347.06     4350.78    280.99 o
   1   1  16     4380.69     4304.62    398.67 o
   2   1  16     2519.68     2772.67    354.84 o
 -12   2  16     5234.39     5702.50    334.87 o
 -11   2  16     3865.58     3774.57    282.33 o
 -10   2  16     1696.44     1825.73    136.95 o
  -9   2  16      499.74      410.69    107.13 o
  -8   2  16      307.86      230.43    103.94 o
  -7   2  16     5235.84     5510.92    231.02 o
  -6   2  16     6641.64     6655.76    235.21 o
  -5   2  16    10095.87    10307.56    387.77 o
  -4   2  16     6238.35     5981.03    283.78 o
  -3   2  16     5897.98     5122.07    269.56 o
  -2   2  16     2742.10     2532.81    274.72 o
  -1   2  16      977.65      869.05    180.86 o
   0   2  16       25.44       25.63    155.11 o
   1   2  16      130.54      -65.31    449.54 o
   2   2  16      494.11      204.01    234.21 o
 -12   3  16      789.94      913.15    290.66 o
 -11   3  16     3303.34     3145.49    267.30 o
 -10   3  16     2731.77     2876.27    199.85 o
  -9   3  16     3674.60     4016.89    192.60 o
  -8   3  16     4985.53     4921.77    196.16 o
  -7   3  16     5706.92     5679.50    237.12 o
  -6   3  16      282.50      187.40    116.19 o
  -5   3  16       41.78      -59.92    122.63 o
  -4   3  16      130.47       25.22    129.51 o
  -3   3  16       19.31       46.17    135.95 o
  -2   3  16      579.96      914.58    174.14 o
  -1   3  16     2757.88     3107.91    246.82 o
   0   3  16     2153.20     2076.49    229.62 o
   1   3  16      814.12      403.72    235.09 o
   2   3  16      573.16      468.45    354.30 o
 -12   4  16     2320.14     2597.77    258.49 o
 -11   4  16      354.54      570.00    186.81 o
 -10   4  16      219.69      209.89    202.25 o
  -9   4  16       91.19      -20.73    104.40 o
  -8   4  16        1.22       64.74    112.39 o
  -7   4  16      123.13      134.07    116.70 o
  -6   4  16     4904.87     5091.50    212.49 o
  -5   4  16      374.11      533.57    131.09 o
  -4   4  16     1404.16     1513.71    186.28 o
  -3   4  16       80.74     -132.56    132.56 o
  -2   4  16      526.84      392.28    156.83 o
  -1   4  16        7.86      186.02    148.98 o
   0   4  16       78.24       39.47    157.44 o
   1   4  16      247.84       41.53    227.67 o
   2   4  16       29.69       98.86    235.72 o
 -12   5  16      284.61      182.18    169.34 o
 -11   5  16      131.71      -19.98    171.73 o
 -10   5  16       33.20      150.03    129.43 o
  -9   5  16        7.77     -129.40    129.40 o
  -8   5  16       84.93      150.20    113.43 o
  -7   5  16        0.69     -100.31    100.31 o
  -6   5  16      423.47      447.61    118.78 o
  -5   5  16      549.45      486.44    131.45 o
  -4   5  16       24.38      -55.48    133.91 o
  -3   5  16       22.03       23.63    131.65 o
  -2   5  16      263.02      226.11    152.06 o
  -1   5  16      493.08      390.51    159.59 o
   0   5  16        4.10       41.78    153.49 o
   1   5  16        4.17      165.86    389.35 o
 -12   6  16      579.72      607.33    259.49 o
 -11   6  16      771.50      769.61    148.48 o
 -10   6  16      125.76      301.73    139.53 o
  -9   6  16      215.03      120.59    130.88 o
  -8   6  16      642.32      752.28    143.65 o
  -7   6  16       84.74       90.69    113.24 o
  -6   6  16      458.71      484.64    128.68 o
  -5   6  16      353.73      301.43    129.91 o
  -4   6  16     1151.34      993.72    168.95 o
  -3   6  16      289.19      364.82    154.84 o
  -2   6  16      169.92      249.73    155.58 o
  -1   6  16      140.22      191.66    156.30 o
   0   6  16       10.13      -83.27    150.65 o
   1   6  16       63.60      197.16    242.68 o
 -12   7  16      644.96      559.88    225.71 o
 -11   7  16     1406.23     1503.03    174.39 o
 -10   7  16     2162.47     1963.00    195.18 o
  -9   7  16      812.68      714.42    131.70 o
  -8   7  16     4063.38     4050.09    213.15 o
  -7   7  16     6142.02     6115.48    254.60 o
  -6   7  16      737.00      636.19    140.26 o
  -5   7  16      219.15       29.94    199.28 o
  -4   7  16        9.27      113.99    131.06 o
  -3   7  16        5.45      134.36    148.89 o
  -2   7  16     1068.91      905.21    185.59 o
  -1   7  16     1167.14     1128.92    251.55 o
   0   7  16     2287.45     2700.86    287.96 o
   1   7  16      232.90      492.53    210.06 o
 -12   8  16     5326.25     5201.51    343.39 o
 -11   8  16     1551.87     1791.97    188.79 o
 -10   8  16     1635.66     1562.41    267.15 o
  -9   8  16      732.63      784.09    155.05 o
  -8   8  16       31.35      150.20    122.16 o
  -7   8  16     2445.90     2368.36    188.50 o
  -6   8  16     9348.13     8853.34    667.01 o
  -5   8  16     6820.25     6584.44    302.58 o
  -4   8  16     4108.26     4420.58    304.41 o
  -3   8  16     4246.56     4510.60    295.19 o
  -2   8  16     4020.22     4567.20    566.38 o
  -1   8  16      433.77      528.09    175.29 o
   0   8  16       68.79      -52.79    183.37 o
   1   8  16      179.14      133.83    194.25 o
 -11   9  16     3531.92     3489.02    237.27 o
 -10   9  16     4483.03     4974.37    273.98 o
  -9   9  16     8544.39     8808.29    313.52 o
  -8   9  16     6996.08     6632.65    412.59 o
  -7   9  16     6574.64     6371.84    246.84 o
  -6   9  16     2168.88     2257.47    213.22 o
  -5   9  16      129.81      112.67    147.11 o
  -4   9  16        3.11      -36.68    144.14 o
  -3   9  16      232.10      264.09    161.48 o
  -2   9  16     1811.23     1813.58    220.95 o
  -1   9  16     4361.62     4638.95    358.00 o
   0   9  16     2682.39     2548.80    291.60 o
   1   9  16     4512.61     5058.80    373.08 o
 -11  10  16     5364.87     5741.58    307.16 o
 -10  10  16     4301.22     4351.96    303.97 o
  -9  10  16      190.13      141.54    122.01 o
  -8  10  16      580.51      778.51    148.25 o
  -7  10  16     1507.04     1767.26    180.26 o
  -6  10  16     6094.93     5830.40    292.37 o
  -5  10  16     7820.94     7624.71    330.37 o
  -4  10  16    10644.03    10226.43    388.31 o
  -3  10  16     5980.53     6199.82    315.83 o
  -2  10  16     1566.87     1502.68    236.67 o
  -1  10  16      312.12      202.60    169.24 o
   0  10  16      316.83      350.23    209.28 o
 -11  11  16     2278.89     2613.91    422.09 o
 -10  11  16     7592.02     7140.56    330.27 o
  -9  11  16     9617.21     9835.37    361.28 o
  -8  11  16     6609.41     6764.70    320.80 o
  -7  11  16     3252.48     3416.55    221.76 o
  -6  11  16     3167.63     3235.15    315.63 o
  -5  11  16     1069.14      893.39    182.38 o
  -4  11  16        0.92     -141.68    146.08 o
  -3  11  16     2710.04     2725.13    253.95 o
  -2  11  16     1807.85     1971.19    231.99 o
  -1  11  16     2051.26     2444.54    247.85 o
   0  11  16     2421.34     2297.20    455.97 o
 -10  12  16     1349.71     1326.80    206.79 o
  -9  12  16      487.12      374.55    143.65 o
  -8  12  16     1500.49     1635.93    188.38 o
  -7  12  16     2957.74     3203.79    294.50 o
  -6  12  16     5341.18     5844.31    302.81 o
  -5  12  16     6995.75     7056.07    332.83 o
  -4  12  16     7311.83     8596.67    380.15 o
  -3  12  16     2815.22     2942.22    253.16 o
  -2  12  16      806.72     1073.45    261.08 o
  -1  12  16      297.33      118.46    177.48 o
   0  12  16       12.55      -23.71    194.73 o
 -10  13  16     2193.96     1769.41    217.30 o
  -9  13  16     4450.58     4783.04    241.97 o
  -8  13  16     2321.62     2146.22    215.16 o
  -7  13  16     2263.27     2589.04    208.28 o
  -6  13  16      742.90     1217.45    194.04 o
  -5  13  16      264.20      -11.92    156.47 o
  -4  13  16      183.11      -60.46    159.95 o
  -3  13  16      876.43      749.61    194.11 o
  -2  13  16     1209.20     1391.69    218.20 o
  -1  13  16     2291.40     2486.79    261.35 o
  -9  14  16       11.31     -127.56    127.56 o
  -8  14  16      130.15      347.43    170.68 o
  -7  14  16     1077.91     1545.78    227.11 o
  -6  14  16     1830.35     1748.23    210.86 o
  -5  14  16      860.39     1270.01    522.39 o
  -4  14  16      213.49      -21.24    157.71 o
  -3  14  16      298.15      277.63    301.55 o
  -2  14  16      195.59      259.42    184.09 o
  -1  14  16      159.78      243.37    212.64 o
  -9  15  16        6.60      154.85    151.71 o
  -8  15  16       25.80      -20.13    148.71 o
  -7  15  16       81.19      143.85    144.88 o
  -6  15  16       86.07      450.34    154.61 o
  -5  15  16      514.82      681.15    224.01 o
  -4  15  16       98.96     -141.74    163.20 o
  -3  15  16        7.36      -18.54    186.96 o
  -2  15  16       67.79      340.45    191.17 o
  -8  16  16       19.52      329.80    164.62 o
  -7  16  16       75.46      -51.79    144.60 o
  -6  16  16        6.00     -133.88    133.88 o
  -5  16  16       80.33      126.56    195.48 o
  -4  16  16      325.02      275.48    181.72 o
  -3  16  16      424.12      389.36    193.21 o
  -6  17  16      700.89      950.31    302.21 o
  -5  17  16       83.97      186.04    181.55 o
 -12   1  17       32.39       92.56    176.63 o
 -11   1  17     1026.01      908.02    201.93 o
 -10   1  17     1263.59     1331.86    130.43 o
  -9   1  17      220.99      150.39    103.78 o
  -8   1  17        4.94       60.79    101.45 o
  -7   1  17      411.52      369.08    141.65 o
  -6   1  17        7.74       58.50    106.16 o
  -5   1  17       19.07      257.26    147.34 o
  -4   1  17     1767.12     1704.54    201.81 o
  -3   1  17      975.87     1026.01    190.92 o
  -2   1  17       43.66       91.51    198.18 o
  -1   1  17       19.02      -51.41    149.09 o
   0   1  17      129.38      226.54    167.32 o
   1   1  17      100.06     -192.92    231.30 o
 -12   2  17      333.36       77.49    206.58 o
 -11   2  17       14.49       -0.89    163.37 o
 -10   2  17     1569.59     1743.64    149.11 o
  -9   2  17     3042.12     2729.74    179.60 o
  -8   2  17     1126.13     1168.75    136.37 o
  -7   2  17     2144.44     1821.97    206.58 o
  -6   2  17     1750.59     1636.81    170.07 o
  -5   2  17     2152.09     2130.99    207.97 o
  -4   2  17      882.87      889.09    174.33 o
  -3   2  17      214.10      -84.93    183.66 o
  -2   2  17      131.61      -13.06    142.73 o
  -1   2  17      127.90      -70.05    146.84 o
   0   2  17      303.46       30.73    167.54 o
   1   2  17     1318.72     1572.39    312.86 o
 -12   3  17     3009.83     3176.12    283.83 o
 -11   3  17     3569.29     3624.37    298.26 o
 -10   3  17     3911.77     3887.39    191.40 o
  -9   3  17     2535.69     2482.71    175.52 o
  -8   3  17       90.97      230.36    121.55 o
  -7   3  17      558.43      441.57    133.57 o
  -6   3  17      709.05      614.78    141.21 o
  -5   3  17     1612.65     1821.41    197.53 o
  -4   3  17     3978.45     4045.70    261.07 o
  -3   3  17     5769.30     5883.88    439.24 o
  -2   3  17     2964.18     2978.14    247.94 o
  -1   3  17     2222.68     1905.70    308.15 o
   0   3  17     1324.55     1547.02    219.63 o
   1   3  17      642.89      583.48    358.11 o
 -12   4  17      551.67      749.96    203.49 o
 -11   4  17      328.23      313.46    133.50 o
 -10   4  17     2415.83     2373.95    162.59 o
  -9   4  17     5173.37     4947.96    339.67 o
  -8   4  17     8201.80     8019.75    299.10 o
  -7   4  17    10985.46    11128.76    340.46 o
  -6   4  17     5960.43     5982.60    256.96 o
  -5   4  17     2981.25     3136.72    255.58 o
  -4   4  17     1573.22     1484.98    198.96 o
  -3   4  17      207.58       52.47    149.42 o
  -2   4  17      143.24      -67.17    149.66 o
  -1   4  17     1005.46      785.14    189.98 o
   0   4  17      747.82      440.67    222.04 o
   1   4  17     2307.30     2850.66    368.22 o
 -12   5  17     6467.56     6266.21    371.48 o
 -11   5  17     4701.34     4507.27    243.69 o
 -10   5  17     2875.71     2740.46    172.66 o
  -9   5  17     3344.87     3635.89    202.45 o
  -8   5  17     2995.60     3013.09    202.18 o
  -7   5  17       89.40      -40.49    116.12 o
  -6   5  17     1297.72     1536.64    196.67 o
  -5   5  17     2910.16     2615.25    266.88 o
  -4   5  17     4974.94     4742.33    279.60 o
  -3   5  17     5196.47     5485.42    301.35 o
  -2   5  17     6209.65     6415.64    434.62 o
  -1   5  17     3122.43     3244.36    264.37 o
   0   5  17      418.92      630.88    218.90 o
 -12   6  17       48.13       74.36    183.39 o
 -11   6  17      945.09      950.42    166.02 o
 -10   6  17     1971.36     1866.72    156.20 o
  -9   6  17     3555.40     3571.58    203.69 o
  -8   6  17     5827.14     6096.28    257.03 o
  -7   6  17     9207.33     9029.37    312.83 o
  -6   6  17     4360.44     4624.65    238.54 o
  -5   6  17     1584.11     1539.90    256.90 o
  -4   6  17     1097.93     1019.98    186.96 o
  -3   6  17      250.30      327.58    156.94 o
  -2   6  17      204.87      124.52    160.21 o
  -1   6  17     1284.47     1184.48    206.42 o
   0   6  17     1985.89     1494.09    339.98 o
 -12   7  17     4206.96     4284.23    323.22 o
 -11   7  17     2185.01     2178.11    205.87 o
 -10   7  17     2227.57     2348.92    214.23 o
  -9   7  17     2472.33     3021.95    259.66 o
  -8   7  17      892.30      762.57    147.78 o
  -7   7  17       74.36       59.29    135.75 o
  -6   7  17     1949.20     1555.54    197.28 o
  -5   7  17     3000.66     3075.86    238.84 o
  -4   7  17     2597.13     2802.83    264.38 o
  -3   7  17     3620.32     3966.15    366.00 o
  -2   7  17     3202.75     3469.25    268.68 o
  -1   7  17     1714.93     1840.74    231.64 o
   0   7  17      684.91      291.33    211.24 o
 -11   8  17       15.11      -84.74    137.47 o
 -10   8  17     1757.81     1553.29    199.93 o
  -9   8  17     3458.75     3708.25    211.64 o
  -8   8  17     4254.86     4109.31    227.24 o
  -7   8  17     1515.44     1363.32    188.44 o
  -6   8  17     2523.29     2589.23    227.86 o
  -5   8  17      610.49      527.95    169.14 o
  -4   8  17      394.58      616.41    175.25 o
  -3   8  17        4.09      278.44    161.74 o
  -2   8  17      160.71     -114.81    148.81 o
  -1   8  17       49.90      154.52    178.82 o
   0   8  17      607.04      683.12    220.14 o
 -11   9  17     1208.82     1319.80    191.64 o
 -10   9  17     1190.62     1314.33    195.30 o
  -9   9  17      106.15      192.89    128.99 o
  -8   9  17      151.27       46.68    129.26 o
  -7   9  17       17.71      130.47    144.12 o
  -6   9  17       48.96       19.33    144.53 o
  -5   9  17      199.19       84.32    147.02 o
  -4   9  17     1833.64     2063.76    226.33 o
  -3   9  17     1165.44     1508.88    212.83 o
  -2   9  17       79.59     -120.56    158.75 o
  -1   9  17       95.48      -87.25    163.72 o
   0   9  17      303.72      812.15    231.81 o
 -11  10  17       64.04       13.44    150.77 o
 -10  10  17       93.72       18.63    177.28 o
  -9  10  17      394.95      394.24    136.39 o
  -8  10  17      119.18       85.47    139.53 o
  -7  10  17      229.36      241.33    153.50 o
  -6  10  17       10.42       44.26    148.15 o
  -5  10  17      113.41      172.50    163.49 o
  -4  10  17      165.37      306.86    162.36 o
  -3  10  17      195.77      115.17    184.98 o
  -2  10  17       44.07      238.23    174.09 o
  -1  10  17       27.21      -74.09    165.61 o
 -10  11  17      501.09      344.78    252.50 o
  -9  11  17      247.83       -2.15    126.76 o
  -8  11  17      416.03      353.03    157.80 o
  -7  11  17      343.17      417.70    158.92 o
  -6  11  17        2.29      -78.16    168.56 o
  -5  11  17       89.31       35.64    152.99 o
  -4  11  17      125.10       64.70    162.24 o
  -3  11  17      170.76      316.31    186.49 o
  -2  11  17      586.75      645.42    203.02 o
  -1  11  17      180.20       85.69    177.68 o
 -10  12  17      324.77       99.62    162.26 o
  -9  12  17      620.16      683.86    153.97 o
  -8  12  17     1861.95     1782.18    207.88 o
  -7  12  17      734.74      364.29    154.66 o
  -6  12  17     2424.77     1973.70    267.67 o
  -5  12  17     1452.55     1281.67    202.14 o
  -4  12  17     1123.07     1461.10    216.27 o
  -3  12  17        5.81     -203.28    203.28 o
  -2  12  17      100.77      255.09    182.76 o
  -9  13  17     1934.01     2316.60    217.42 o
  -8  13  17      215.93      146.07    154.51 o
  -7  13  17      378.07      506.62    162.82 o
  -6  13  17        9.93     -175.72    175.72 o
  -5  13  17     1455.57     1499.71    254.65 o
  -4  13  17     2969.34     3391.65    281.01 o
  -3  13  17     3550.18     3664.16    291.14 o
  -2  13  17     1423.79     1409.77    227.39 o
  -9  14  17     2725.61     2839.48    255.73 o
  -8  14  17     4569.43     4522.91    286.00 o
  -7  14  17     2718.71     2717.45    280.96 o
  -6  14  17     4744.85     4324.71    341.60 o
  -5  14  17     2992.48     2993.49    448.76 o
  -4  14  17      859.98      923.72    211.99 o
  -3  14  17      179.40      374.36    192.06 o
  -8  15  17      965.52      974.80    305.91 o
  -7  15  17       20.33      138.57    178.00 o
  -6  15  17      207.83      261.21    184.76 o
  -5  15  17     1747.81     1791.75    379.22 o
  -4  15  17     2056.59     2335.25    259.28 o
 -12   0  18     1207.34     1200.81    399.25 o
 -11   0  18     6035.16     5900.83    431.26 o
 -10   0  18     7171.56     6839.40    334.37 o
  -9   0  18     3312.92     3593.45    362.01 o
  -8   0  18     2073.94     2309.65    294.45 o
  -7   0  18     1883.00     2003.37    395.44 o
  -6   0  18     2239.09     2353.87    311.91 o
  -5   0  18      105.76      137.08    219.12 o
  -4   0  18      914.58     1001.15    326.11 o
  -3   0  18     4148.22     3565.05    381.98 o
  -2   0  18      870.03      641.17    264.91 o
  -1   0  18     3761.06     4657.37    430.82 o
   0   0  18     1749.12     2372.66    512.02 o
 -12   1  18     2355.95     2828.62    284.46 o
 -11   1  18     1786.45     1998.10    192.24 o
 -10   1  18       85.13      -98.46    100.56 o
  -9   1  18      491.55      347.79    117.62 o
  -8   1  18     1080.36      936.25    181.68 o
  -7   1  18     3278.52     3652.52    245.93 o
  -6   1  18     5644.76     6441.12    374.14 o
  -5   1  18     7472.29     7778.58    371.50 o
  -4   1  18     6880.25     6496.90    322.03 o
  -3   1  18     1498.77     1535.25    213.67 o
  -2   1  18      212.11      299.88    170.81 o
  -1   1  18       67.29      -43.42    164.30 o
   0   1  18      257.26      191.14    243.37 o
 -12   2  18     3374.85     3103.87    293.37 o
 -11   2  18     3747.06     3759.63    270.17 o
 -10   2  18     3999.01     4178.23    246.13 o
  -9   2  18     3535.87     3674.20    196.95 o
  -8   2  18     1254.52     1433.71    235.13 o
  -7   2  18     1848.70     1655.95    197.20 o
  -6   2  18       16.57      -47.13    133.94 o
  -5   2  18        8.48      -23.11    144.98 o
  -4   2  18      133.18       28.07    215.11 o
  -3   2  18      943.22      684.77    182.75 o
  -2   2  18     2297.44     2262.63    240.75 o
  -1   2  18     3141.09     3292.64    276.62 o
   0   2  18     2667.54     3017.62    516.23 o
 -12   3  18      491.54      341.25    222.36 o
 -11   3  18      122.11      -80.28    130.37 o
 -10   3  18       28.64        7.37    113.67 o
  -9   3  18      136.38      301.01    126.68 o
  -8   3  18     1145.16      923.68    169.22 o
  -7   3  18     2043.94     1941.72    293.53 o
  -6   3  18     3808.07     3551.33    247.63 o
  -5   3  18     1370.52     1153.64    195.08 o
  -4   3  18      710.60      797.45    180.34 o
  -3   3  18     1316.16     1244.38    205.90 o
  -2   3  18      234.12      224.86    168.95 o
  -1   3  18       82.61       13.98    164.52 o
   0   3  18      216.60      168.20    206.32 o
 -12   4  18     1047.76      985.45    218.85 o
 -11   4  18      193.57      155.49    139.64 o
 -10   4  18       80.95       11.05    124.84 o
  -9   4  18      461.82      489.68    137.06 o
  -8   4  18      746.76      775.49    196.68 o
  -7   4  18       13.27      -84.00    133.79 o
  -6   4  18        2.01       41.63    147.79 o
  -5   4  18      109.62      204.86    170.46 o
  -4   4  18       83.75      -64.78    149.52 o
  -3   4  18      190.54      226.17    165.31 o
  -2   4  18     1293.34     1104.18    205.70 o
  -1   4  18      355.48      668.23    192.82 o
 -11   5  18      154.06      186.46    148.57 o
 -10   5  18        3.23      -38.10    117.24 o
  -9   5  18       24.16      108.23    125.32 o
  -8   5  18        6.43      -40.40    118.09 o
  -7   5  18        8.68     -129.43    129.43 o
  -6   5  18        7.01       52.72    143.41 o
  -5   5  18       10.09     -139.86    142.05 o
  -4   5  18       19.75      -49.84    176.71 o
  -3   5  18       59.04      106.20    163.61 o
  -2   5  18       20.34     -122.08    155.88 o
  -1   5  18       43.42      -12.81    166.02 o
 -11   6  18      387.42      309.80    155.55 o
 -10   6  18      321.06      470.33    131.34 o
  -9   6  18      284.29      292.50    133.10 o
  -8   6  18      421.77      559.48    148.87 o
  -7   6  18       21.31     -131.46    131.46 o
  -6   6  18      214.09      -35.10    146.64 o
  -5   6  18       34.21       -5.72    152.31 o
  -4   6  18       26.74      207.56    163.40 o
  -3   6  18      330.05      293.80    173.15 o
  -2   6  18      287.11      469.10    180.54 o
  -1   6  18      848.79      700.56    191.12 o
 -11   7  18      275.96      264.03    157.61 o
 -10   7  18       58.17     -122.73    123.67 o
  -9   7  18      468.29      526.26    164.48 o
  -8   7  18      221.64      279.02    134.78 o
  -7   7  18     1395.69     1757.65    214.93 o
  -6   7  18     2297.76     2011.94    266.61 o
  -5   7  18     1175.99     1506.89    205.90 o
  -4   7  18     1485.68     1616.58    268.71 o
  -3   7  18     1474.25     1380.16    212.13 o
  -2   7  18      466.26      255.14    202.80 o
  -1   7  18      121.34      104.00    190.37 o
 -11   8  18     1658.03     1757.36    209.64 o
 -10   8  18     2379.66     2169.34    182.32 o
  -9   8  18     2448.16     2409.64    204.09 o
  -8   8  18     3317.97     3335.81    242.76 o
  -7   8  18     2347.19     2094.91    218.74 o
  -6   8  18       68.69      -48.68    169.91 o
  -5   8  18       42.83     -101.88    202.80 o
  -4   8  18      109.67      220.42    238.58 o
  -3   8  18      877.27      940.41    204.35 o
  -2   8  18     2564.72     3123.64    356.10 o
  -1   8  18     1480.61     1430.27    231.35 o
 -10   9  18        2.63     -118.20    118.20 o
  -9   9  18       17.96     -122.63    122.63 o
  -8   9  18     1443.15     1501.75    199.41 o
  -7   9  18     3341.93     3779.18    326.18 o
  -6   9  18     6579.86     6311.72    370.26 o
  -5   9  18     5015.28     4935.51    342.99 o
  -4   9  18     3159.44     3548.55    279.47 o
  -3   9  18     3185.02     3204.31    275.84 o
  -2   9  18      208.17      180.71    179.77 o
 -10  10  18     5906.35     6812.72    276.64 o
  -9  10  18     4152.40     4380.04    243.24 o
  -8  10  18     1289.20     1358.46    199.71 o
  -7  10  18      894.75      977.98    191.85 o
  -6  10  18      560.24      225.66    188.40 o
  -5  10  18       69.15     -193.02    201.70 o
  -4  10  18      448.95      645.79    192.48 o
  -3  10  18     1587.45     1988.78    438.40 o
  -2  10  18     2662.82     2585.13    426.27 o
 -10  11  18      462.43      531.29    145.92 o
  -9  11  18      644.92      509.42    150.46 o
  -8  11  18      995.88      911.35    312.11 o
  -7  11  18     1686.48     2163.30    232.54 o
  -6  11  18     4101.56     3945.57    326.92 o
  -5  11  18     7128.74     7067.95    354.00 o
  -4  11  18     3434.97     4013.77    336.53 o
  -3  11  18      733.14      874.16    208.92 o
  -9  12  18     2053.75     2483.74    266.53 o
  -8  12  18      667.40      388.98    170.25 o
  -7  12  18     1275.90     1089.69    182.09 o
  -6  12  18      399.96      269.49    224.90 o
  -5  12  18        7.06      -34.66    166.97 o
  -4  12  18     1110.22     1045.41    214.24 o
  -3  12  18     1133.89     1253.13    223.43 o
  -8  13  18      740.37      609.37    211.87 o
  -7  13  18     1192.53     1365.87    194.91 o
  -6  13  18     2141.29     2870.84    309.11 o
  -5  13  18     1311.33     1663.68    274.45 o
  -4  13  18     1304.38     1495.17    231.78 o
  -7  14  18       15.01      112.38    153.51 o
  -6  14  18      214.66      185.74    209.51 o
  -5  14  18        6.84     -167.65    192.47 o
 -11   1  19       17.05       -8.79    115.71 o
 -10   1  19      530.61      442.55    137.16 o
  -9   1  19      326.12      298.30    121.80 o
  -8   1  19      200.95       32.57    140.96 o
  -7   1  19      250.15      202.12    217.07 o
  -6   1  19     1018.51      681.46    181.26 o
  -5   1  19      391.35      185.67    159.43 o
  -4   1  19        3.49      186.48    175.90 o
  -3   1  19      402.13      389.58    181.80 o
  -2   1  19      252.23      129.88    178.26 o
 -11   2  19     2596.55     2588.69    175.62 o
 -10   2  19      507.64      487.55    137.27 o
  -9   2  19       46.86       32.26    128.13 o
  -8   2  19      120.12       52.03    138.50 o
  -7   2  19      118.09       69.32    201.42 o
  -6   2  19       74.50      -89.97    149.32 o
  -5   2  19     2990.78     2742.88    389.51 o
  -4   2  19     2601.24     2581.99    252.90 o
  -3   2  19      934.38      740.49    197.24 o
  -2   2  19      915.46      974.64    215.44 o
 -11   3  19      521.15      420.77    156.88 o
 -10   3  19     4807.29     4780.75    284.70 o
  -9   3  19     3186.97     3308.08    232.31 o
  -8   3  19     3258.96     3191.94    241.34 o
  -7   3  19     4090.64     3232.16    420.59 o
  -6   3  19     2325.16     1986.06    223.48 o
  -5   3  19      678.81      524.80    180.55 o
  -4   3  19       31.63       17.77    183.44 o
  -3   3  19      194.08       74.59    172.21 o
  -2   3  19      573.41      554.01    198.73 o
 -11   4  19     2324.72     2385.51    218.82 o
 -10   4  19     1602.38     1860.83    183.15 o
  -9   4  19      404.90      397.25    166.51 o
  -8   4  19       53.04      246.06    154.53 o
  -7   4  19      430.87      298.18    184.90 o
  -6   4  19     1807.98     1977.27    237.33 o
  -5   4  19     3468.64     3604.29    278.90 o
  -4   4  19     3160.07     3040.78    267.22 o
  -3   4  19     4946.79     4736.96    407.79 o
  -2   4  19     2329.06     2700.86    283.96 o
 -11   5  19      843.94      758.33    178.47 o
 -10   5  19     1919.73     2067.46    185.17 o
  -9   5  19     5851.27     6448.90    278.63 o
  -8   5  19     5958.66     6415.91    352.62 o
  -7   5  19     5458.04     5486.42    304.87 o
  -6   5  19     2286.70     2097.67    233.49 o
  -5   5  19      661.46      418.45    180.87 o
  -4   5  19      231.70      -48.49    164.15 o
  -3   5  19       56.66     -108.05    168.93 o
  -2   5  19     2963.86     2866.65    277.44 o
 -11   6  19     1594.21     1895.45    228.31 o
 -10   6  19     1347.98     1099.25    156.72 o
  -9   6  19     1984.40     1977.66    192.64 o
  -8   6  19       31.49        7.30    206.96 o
  -7   6  19      272.24      212.09    163.21 o
  -6   6  19     2841.99     2341.61    240.89 o
  -5   6  19     1736.59     2298.22    309.32 o
  -4   6  19     3658.25     3959.05    291.50 o
  -3   6  19     5895.43     6452.36    552.08 o
  -2   6  19     3539.20     4158.86    312.68 o
 -10   7  19     1736.74     1216.00    169.70 o
  -9   7  19     2828.07     2916.63    216.44 o
  -8   7  19     4481.24     4213.64    276.41 o
  -7   7  19     4368.61     4353.99    282.56 o
  -6   7  19     1890.36     1618.32    257.14 o
  -5   7  19      872.58     1078.39    206.02 o
  -4   7  19       36.89       37.91    176.46 o
  -3   7  19      323.91      288.71    187.38 o
  -2   7  19      653.17      501.96    261.30 o
 -10   8  19      345.74      272.12    138.42 o
  -9   8  19      122.55      202.57    143.24 o
  -8   8  19      111.64      158.58    161.66 o
  -7   8  19       46.45       42.15    153.37 o
  -6   8  19     1104.01      927.10    228.68 o
  -5   8  19     1537.23     2232.85    245.77 o
  -4   8  19     2323.67     2823.52    268.43 o
  -3   8  19     1412.14     1471.76    234.28 o
 -10   9  19      522.64      538.01    151.33 o
  -9   9  19     1086.02     1190.03    247.62 o
  -8   9  19      107.62      -15.80    154.18 o
  -7   9  19       21.84     -146.88    146.88 o
  -6   9  19      438.20      405.12    204.66 o
  -5   9  19       48.74      180.80    175.09 o
  -4   9  19       16.78     -165.82    165.82 o
  -3   9  19      222.37      108.96    186.10 o
  -9  10  19       10.77      132.72    156.95 o
  -8  10  19       13.63      266.94    190.70 o
  -7  10  19      264.51     -103.17    156.35 o
  -6  10  19        1.96     -250.88    250.88 o
  -5  10  19      218.09      389.00    187.08 o
  -4  10  19      118.26       72.09    179.11 o
  -8  11  19      271.26      254.23    166.50 o
  -7  11  19      106.96      -91.26    193.64 o
  -6  11  19       42.22      155.13    200.81 o
  -5  11  19       27.35     -151.09    167.63 o
  -4  11  19        1.34     -167.01    323.82 o
  -7  12  19       84.58      300.43    206.49 o
  -6  12  19      260.25      164.56    209.41 o
 -11   0  20      118.63       14.09    170.51 o
 -10   0  20      977.40      823.83    209.94 o
  -9   0  20     2922.24     2808.04    276.42 o
  -8   0  20     2616.53     3242.82    363.79 o
  -7   0  20     4548.83     3707.57    533.35 o
  -6   0  20     6083.21     6595.81    479.85 o
  -5   0  20     5721.61     5934.06    744.41 o
  -4   0  20      454.16      212.45    367.25 o
  -3   0  20        8.08      168.54    264.97 o
 -11   1  20     6228.25     6480.31    261.80 o
 -10   1  20     4431.50     4636.79    241.31 o
  -9   1  20     2041.46     1949.10    250.91 o
  -8   1  20      419.34      545.79    176.23 o
  -7   1  20      128.60     -184.00    202.86 o
  -6   1  20      192.30       71.60    167.12 o
  -5   1  20     2162.47     2335.22    253.47 o
  -4   1  20     3590.30     2981.40    278.30 o
  -3   1  20     2927.44     2907.11    284.70 o
 -10   2  20      745.37      604.08    154.05 o
  -9   2  20     1559.77     1730.37    233.99 o
  -8   2  20     4639.50     4258.70    313.70 o
  -7   2  20     4991.43     4424.06    431.26 o
  -6   2  20     4784.52     5502.58    318.18 o
  -5   2  20     1909.28     2269.66    262.40 o
  -4   2  20     1124.12     1640.67    235.90 o
  -3   2  20       32.39      -23.82    181.04 o
 -10   3  20     1577.72     1448.60    173.86 o
  -9   3  20     1299.26     1150.74    177.05 o
  -8   3  20      438.36      158.73    254.72 o
  -7   3  20        0.58      -15.67    175.68 o
  -6   3  20      363.75      296.55    190.48 o
  -5   3  20      211.15     -115.93    163.75 o
  -4   3  20      610.27     1054.56    212.96 o
  -3   3  20     2146.19     2038.91    283.52 o
 -10   4  20      242.79      260.26    144.02 o
  -9   4  20      338.91      478.81    152.37 o
  -8   4  20      718.14      989.14    307.06 o
  -7   4  20     1119.29      391.82    205.12 o
  -6   4  20      234.65      140.18    172.06 o
  -5   4  20       31.87      -57.21    165.11 o
  -4   4  20      355.74      257.67    186.54 o
  -3   4  20      293.47      237.45    194.96 o
 -10   5  20       45.80      -95.64    133.03 o
  -9   5  20      162.52      138.34    142.05 o
  -8   5  20       21.15     -112.66    171.90 o
  -7   5  20        7.27       77.16    187.21 o
  -6   5  20       31.63      -31.90    175.27 o
  -5   5  20       14.20     -119.48    162.42 o
  -4   5  20        4.15      -27.60    222.59 o
 -10   6  20        6.14      -96.35    134.70 o
  -9   6  20      480.01      705.96    163.95 o
  -8   6  20       93.26      146.36    202.20 o
  -7   6  20      831.53      603.35    222.31 o
  -6   6  20       62.14       69.71    170.80 o
  -5   6  20       75.53      -42.06    174.02 o
  -4   6  20      213.47      272.41    187.07 o
  -9   7  20     1199.72      895.06    195.83 o
  -8   7  20      276.04      166.30    188.80 o
  -7   7  20       30.45      175.70    236.95 o
  -6   7  20      407.63      446.80    237.49 o
  -5   7  20      309.60      388.45    189.30 o
  -4   7  20      423.99      628.21    203.90 o
  -9   8  20     1064.74     1069.20    198.02 o
  -8   8  20     3296.39     3179.33    300.65 o
  -7   8  20     3844.02     4322.46    343.61 o
  -6   8  20     2679.45     2612.42    300.69 o
  -5   8  20     1296.91     1324.74    228.10 o
  -8   9  20      258.29      295.79    179.92 o
  -7   9  20       45.76      -37.34    194.03 o
  -6   9  20      397.50      455.29    235.54 o
  -9   1  21      160.53      346.01    139.60 o
  -8   1  21       51.44      173.61    278.11 o
  -7   1  21       31.91     -200.34    200.34 o
  -6   1  21      652.90      940.12    213.13 o
  -5   1  21      331.38      167.21    191.10 o
  -9   2  21     1327.79     1384.81    194.31 o
  -8   2  21      828.45      532.67    251.44 o
  -7   2  21      535.30      305.03    235.71 o
  -6   2  21      266.78      546.53    199.35 o
  -5   2  21      522.76      560.91    206.82 o
  -9   3  21      480.23      530.61    165.25 o
  -8   3  21     1553.27     1134.21    268.28 o
  -7   3  21     1764.62     2107.54    335.65 o
  -6   3  21     4406.03     4638.38    321.79 o
  -5   3  21     2979.50     2776.22    279.66 o
  -9   4  21     5463.67     5721.70    315.10 o
  -8   4  21     3323.59     2958.97    462.49 o
  -7   4  21      594.66      442.64    218.78 o
  -6   4  21        6.98     -172.86    172.86 o
  -5   4  21      522.40      400.78    382.49 o
  -8   5  21     2954.18     3061.33    382.49 o
  -7   5  21     4392.32     5199.40    370.01 o
  -6   5  21     3351.96     4149.16    308.76 o
  -7   6  21      540.72      877.60    244.49 o
 
